# Supplementary material for: (μ2-Chlorido)-(μ2-pyridine-2-carboxyl­ato-1:2κN,O:O)-dichlorido(ethanol-κO)bis­[N-hy­droxy-1-(pyridin-2-yl)methan­imine-κ2 N,N′]dicobalt(II)
Source: Acta Crystallogr Sect E Struct Rep Online. 2012 Oct 13;68(Pt 11):m1365–6. doi: 10.1107/S1600536812041736 (PMC3515119; doi:10.1107/S1600536812041736)
Supplement: Supplementary file 1 [file e-68-m1365-sup1.cif]

##############################################################################
#                                                                            #
# This CIF contains the data in a paper accepted for publication in          #
# Acta Crystallographica Section E. It conforms to the requirements of       #
# Notes for Authors for Acta Crystallographica Section E, and has been       #
# peer reviewed under the auspices of the IUCr Commission on Journals.       #
#                                                                            #
# Full details of the Crystallographic Information File format               #
# are given in the paper "The Crystallographic Information File (CIF):       #
# a New Standard Archive File for Crystallography" by S. R. Hall, F. H.      #
# Allen and I. D. Brown [Acta Cryst. (1991), A47, 655-685].                  #
#                                                                            #
# The current version of the core CIF dictionary is obtainable from          #
# ftp://ftp.iucr.org/pub/cif_core.dic.                                       #
#                                                                            #
# Software is freely available for graphical display of the structure(s)     #
# in this CIF. For information consult the CIF software page                 #
# http://www.iucr.org/resources/cif/software.                                #
#                                                                            #
# This file may be used for bona fide research purposes within the           #
# scientific community so long as proper attribution is given to the journal # 
# article from which it was obtained.                                        #
#                                                                            #
##############################################################################
data_I
_audit_creation_method     SHELXL-97
_chemical_name_systematic
;
(\m~2~-Chlorido)-(\m~2~-pyridine-2-carboxylato-1:2\k<i>N</i>,<i>O</i>:<i>O</i>)
-dichlorido(ethanol-\k<i>O</i>)bis[<i>N</i>-hydroxy-1-(pyridin-2-yl)methanimine-
\k^2^<i>N</i>,<i>N</i>']dicobalt(II)
;
_chemical_name_common     ?
_chemical_formula_moiety     'C20 H22 Cl3 Co2 N5 O5'
_chemical_formula_sum     'C20 H22 Cl3 Co2 N5 O5'
_chemical_formula_iupac     '[Co2 Cl3 (C6 H4 N O2) (C6 H6 N2 O)2 (C2 H6 O)]'
_chemical_formula_weight     636.64
_chemical_melting_point     ?
_symmetry_cell_setting     monoclinic
_symmetry_space_group_name_H-M     'P 21/c'
_symmetry_space_group_name_Hall     '-P 2ybc'
loop_
    _symmetry_equiv_pos_as_xyz
    'x, y, z'
    '-x, y+1/2, -z+1/2'
    '-x, -y, -z'
    'x, -y-1/2, z-1/2'
_cell_length_a     8.7443(17)
_cell_length_b     18.144(4)
_cell_length_c     16.643(3)
_cell_angle_alpha     90.00
_cell_angle_beta     99.23(3)
_cell_angle_gamma     90.00
_cell_volume     2606.4(9)
_cell_formula_units_Z     4
_cell_measurement_reflns_used     3510
_cell_measurement_theta_min     2.64
_cell_measurement_theta_max     25.30
_cell_measurement_temperature     293(2)
_cell_special_details     char
_exptl_crystal_description     'block'
_exptl_crystal_colour     'brown'
_exptl_crystal_size_max     0.30
_exptl_crystal_size_mid     0.25
_exptl_crystal_size_min     0.21
_exptl_crystal_density_diffrn     1.622
_exptl_crystal_density_meas     ?
_exptl_crystal_density_method     'not measured'
_exptl_crystal_F_000     1288
_exptl_absorpt_coefficient_mu     1.620
_exptl_absorpt_correction_type     multi-scan
_exptl_absorpt_process_details     '(SADABS; Bruker, 2005)'
_exptl_absorpt_correction_T_min     0.6421
_exptl_absorpt_correction_T_max     0.7272
_exptl_special_details     ?
_diffrn_ambient_temperature     293(2)
_diffrn_radiation_type     MoK\a
_diffrn_radiation_wavelength     0.71073
_diffrn_radiation_source     'fine-focus sealed tube'
_diffrn_radiation_monochromator     graphite
_diffrn_measurement_device_type     'Bruker APEXII CCD'
_diffrn_measurement_method     '\f and \w scans'
_diffrn_detector_area_resol_mean     ?
_diffrn_reflns_number     17261
_diffrn_reflns_av_R_equivalents     0.0257
_diffrn_reflns_av_sigmaI/netI     0.0681
_diffrn_reflns_theta_min     2.24
_diffrn_reflns_theta_max     25.00
_diffrn_reflns_theta_full     25.00
_diffrn_measured_fraction_theta_max     0.986
_diffrn_measured_fraction_theta_full     0.986
_diffrn_reflns_limit_h_min     -10
_diffrn_reflns_limit_h_max     7
_diffrn_reflns_limit_k_min     -21
_diffrn_reflns_limit_k_max     17
_diffrn_reflns_limit_l_min     -18
_diffrn_reflns_limit_l_max     19
_refine_special_details
;
Refinement of <i>F</i>^2^ against ALL reflections. The weighted <i>R</i>-factor
<i>wR</i> and goodness of fit <i>S</i> are based on <i>F</i>^2^, conventional
<i>R</i>-factors <i>R</i> are based on <i>F</i>, with <i>F</i> set to zero for
negative <i>F</i>^2^. The threshold expression of <i>F</i>^2^ >
\s(<i>F</i>^2^) is used only for calculating <i>R</i>-factors(gt) <i>etc</i>.
and is not relevant to the choice of reflections for refinement.
<i>R</i>-factors based on <i>F</i>^2^ are statistically about twice as large
as those based on <i>F</i>, and <i>R</i>- factors based on ALL data will be
even larger.
;
_reflns_number_total     4520
_reflns_number_gt     3778
_reflns_threshold_expression     >2sigma(I)
_refine_ls_structure_factor_coef     Fsqd
_refine_ls_matrix_type     full
_refine_ls_R_factor_all     0.0684
_refine_ls_R_factor_gt     0.0355
_refine_ls_wR_factor_gt     0.1226
_refine_ls_wR_factor_ref     0.1652
_refine_ls_goodness_of_fit_ref     1.181
_refine_ls_restrained_S_all     1.194
_refine_ls_number_reflns     4520
_refine_ls_number_parameters     319
_refine_ls_number_restraints     14
_refine_ls_hydrogen_treatment     constr
_refine_ls_weighting_scheme     calc
_refine_ls_weighting_details
         'calc w=1/[\s^2^(Fo^2^)+(0.1000P)^2^+0.0000P] where P=(Fo^2^+2Fc^2^)/3'
_atom_sites_solution_hydrogens     geom
_atom_sites_solution_primary     direct
_atom_sites_solution_secondary     difmap
_refine_ls_shift/su_max     0.035
_refine_ls_shift/su_mean     0.002
_refine_diff_density_max     1.086
_refine_diff_density_min     -1.309
_refine_ls_extinction_method     none
_refine_ls_extinction_coef     ?
loop_
    _atom_type_symbol
    _atom_type_description
    _atom_type_scat_dispersion_real
    _atom_type_scat_dispersion_imag
    _atom_type_scat_source
    'C' 'C' 0.0033 0.0016
                         'International Tables Vol C Tables 4.2.6.8 and 6.1.1.4'
    'H' 'H' 0.0000 0.0000
                         'International Tables Vol C Tables 4.2.6.8 and 6.1.1.4'
    'N' 'N' 0.0061 0.0033
                         'International Tables Vol C Tables 4.2.6.8 and 6.1.1.4'
    'O' 'O' 0.0106 0.0060
                         'International Tables Vol C Tables 4.2.6.8 and 6.1.1.4'
    'Cl' 'Cl' 0.1484 0.1585
                         'International Tables Vol C Tables 4.2.6.8 and 6.1.1.4'
    'Co' 'Co' 0.3494 0.9721
                         'International Tables Vol C Tables 4.2.6.8 and 6.1.1.4'
_computing_data_collection     'APEX2 (Bruker, 2005)'
_computing_cell_refinement     'SAINT (Bruker, 2005)'
_computing_data_reduction     'SAINT (Bruker, 2005)'
_computing_structure_solution     'SHELXS-97 (Sheldrick, 2008)'
_computing_structure_refinement     'SHELXL-97 (Sheldrick, 2008)'
_computing_molecular_graphics
                     'SHELXTL (Sheldrick, 2008) and DIAMOND (Brandenburg, 1999)'
_computing_publication_material     'SHELXTL (Sheldrick, 2008)'
loop_
    _atom_site_type_symbol
    _atom_site_label
    _atom_site_fract_x
    _atom_site_fract_y
    _atom_site_fract_z
    _atom_site_U_iso_or_equiv
    _atom_site_adp_type
    _atom_site_calc_flag
    _atom_site_refinement_flags
    _atom_site_occupancy
    _atom_site_symmetry_multiplicity
    _atom_site_disorder_assembly
    _atom_site_disorder_group
    Co Co1 0.24774(6) 0.45656(2) 0.21872(3) 0.0402(2) Uani d . 1 1 . .
    O O3 0.2615(3) 0.34808(12) 0.26096(15) 0.0431(5) Uani d U 1 1 . .
    Co Co2 0.14638(5) 0.27859(2) 0.16890(3) 0.0375(2) Uani d . 1 1 . .
    N N1 0.2554(3) 0.56337(14) 0.16917(18) 0.0390(7) Uani d . 1 1 . .
    Cl Cl3 0.08768(10) 0.39748(4) 0.09972(5) 0.0428(3) Uani d . 1 1 . .
    N N5 0.1902(3) 0.20948(15) 0.27256(18) 0.0405(7) Uani d . 1 1 . .
    Cl Cl4 0.38894(10) 0.25504(5) 0.12436(5) 0.0446(3) Uani d . 1 1 . .
    N N2 0.4077(4) 0.51273(17) 0.3068(2) 0.0532(8) Uani d . 1 1 . .
    Cl Cl5 0.04241(13) 0.47676(5) 0.29287(7) 0.0599(3) Uani d . 1 1 . .
    C C13 0.2646(4) 0.24129(18) 0.3398(2) 0.0422(8) Uani d . 1 1 . .
    C C5 0.1754(4) 0.58864(19) 0.1008(2) 0.0452(8) Uani d . 1 1 . .
    H H5 0.1081 0.5569 0.0686 0.054 Uiso calc R 1 1 . .
    O O5 0.4324(4) 0.42495(16) 0.1587(2) 0.0755(9) Uani d U 1 1 . .
    H H5A 0.4181 0.3816 0.1395 0.091 Uiso d R 1 1 . .
    N N3 0.0182(4) 0.20307(16) 0.0874(2) 0.0474(7) Uani d . 1 1 . .
    C C17 0.1477(5) 0.13908(19) 0.2775(3) 0.0499(9) Uani d . 1 1 . .
    H H17 0.0967 0.1159 0.2309 0.060 Uiso calc R 1 1 . .
    N N4 -0.0840(4) 0.28758(17) 0.1948(2) 0.0508(8) Uani d . 1 1 . .
    C C6 0.4351(5) 0.5793(2) 0.2900(3) 0.0539(10) Uani d . 1 1 . .
    H H6 0.5061 0.6073 0.3248 0.065 Uiso calc R 1 1 . .
    C C1 0.3537(4) 0.61002(19) 0.2159(2) 0.0436(8) Uani d . 1 1 . .
    C C2 0.3710(5) 0.6820(2) 0.1930(3) 0.0533(10) Uani d . 1 1 . .
    H H2 0.4399 0.7130 0.2253 0.064 Uiso calc R 1 1 . .
    C C18 0.3098(5) 0.32080(19) 0.3299(2) 0.0473(7) Uani d U 1 1 . .
    O O4 0.3859(5) 0.35214(16) 0.3880(2) 0.0806(10) Uani d . 1 1 . .
    O O2 -0.1396(4) 0.33138(18) 0.2505(2) 0.0702(9) Uani d . 1 1 . .
    H H2A -0.0851 0.3682 0.2592 0.105 Uiso calc R 1 1 . .
    C C14 0.2986(5) 0.2054(2) 0.4128(2) 0.0534(10) Uani d . 1 1 . .
    H H14 0.3518 0.2291 0.4585 0.064 Uiso calc R 1 1 . .
    C C11 0.0707(6) 0.1604(2) 0.0337(3) 0.0619(11) Uani d . 1 1 . .
    H H11 0.1747 0.1640 0.0285 0.074 Uiso calc R 1 1 . .
    O O1 0.4862(5) 0.48710(18) 0.3784(2) 0.0836(11) Uani d . 1 1 . .
    H H1 0.4460 0.4488 0.3908 0.125 Uiso calc R 1 1 . .
    C C15 0.2517(5) 0.1328(2) 0.4166(3) 0.0560(11) Uani d . 1 1 . .
    H H15 0.2716 0.1069 0.4655 0.067 Uiso calc R 1 1 . .
    C C7 -0.1329(5) 0.1977(2) 0.0940(3) 0.0527(10) Uani d . 1 1 . .
    C C16 0.1765(5) 0.0998(2) 0.3486(3) 0.0546(10) Uani d . 1 1 . .
    H H16 0.1448 0.0510 0.3502 0.065 Uiso calc R 1 1 . .
    C C3 0.2871(6) 0.7074(2) 0.1233(3) 0.0618(12) Uani d . 1 1 . .
    H H3 0.2966 0.7563 0.1080 0.074 Uiso calc R 1 1 . .
    C C4 0.1879(5) 0.6610(2) 0.0751(3) 0.0572(10) Uani d . 1 1 . .
    H H4 0.1304 0.6776 0.0266 0.069 Uiso calc R 1 1 . .
    C C19 0.5751(6) 0.4495(3) 0.1537(4) 0.0872(12) Uani d U 1 1 . .
    H H19A 0.6444 0.4338 0.2021 0.105 Uiso calc R 1 1 . .
    H H19B 0.5732 0.5029 0.1539 0.105 Uiso calc R 1 1 . .
    C C12 -0.1848(5) 0.2464(2) 0.1537(3) 0.0571(11) Uani d . 1 1 . .
    H H12 -0.2878 0.2473 0.1613 0.068 Uiso calc R 1 1 . .
    C C8 -0.2318(6) 0.1499(3) 0.0475(3) 0.0752(14) Uani d . 1 1 . .
    H H8 -0.3356 0.1474 0.0535 0.090 Uiso calc R 1 1 . .
    C C10 -0.0215(7) 0.1106(3) -0.0154(3) 0.0793(15) Uani d . 1 1 . .
    H H10 0.0197 0.0812 -0.0524 0.095 Uiso calc R 1 1 . .
    C C20 0.6395(7) 0.4247(3) 0.0818(4) 0.0869(17) Uani d . 1 1 . .
    H H20A 0.6291 0.3722 0.0766 0.130 Uiso calc R 1 1 . .
    H H20B 0.7471 0.4379 0.0879 0.130 Uiso calc R 1 1 . .
    H H20C 0.5842 0.4479 0.0339 0.130 Uiso calc R 1 1 . .
    C C9 -0.1751(7) 0.1058(3) -0.0078(4) 0.0886(17) Uani d . 1 1 . .
    H H9 -0.2401 0.0730 -0.0399 0.106 Uiso calc R 1 1 . .
loop_
    _atom_site_aniso_label
    _atom_site_aniso_U_11
    _atom_site_aniso_U_22
    _atom_site_aniso_U_33
    _atom_site_aniso_U_12
    _atom_site_aniso_U_13
    _atom_site_aniso_U_23
    Co1 0.0441(3) 0.0344(3) 0.0410(3) -0.00033(19) 0.0033(3) -0.00025(17)
    O3 0.0526(13) 0.0361(11) 0.0379(12) 0.0020(10) -0.0012(11) 0.0034(9)
    Co2 0.0386(3) 0.0373(3) 0.0360(3) -0.00170(18) 0.0039(3) 0.00143(17)
    N1 0.0405(16) 0.0351(13) 0.0410(17) -0.0009(12) 0.0053(14) -0.0003(12)
    Cl3 0.0450(5) 0.0427(5) 0.0389(5) -0.0019(4) 0.0013(4) 0.0037(3)
    N5 0.0423(16) 0.0403(14) 0.0388(17) 0.0020(12) 0.0059(14) 0.0061(12)
    Cl4 0.0408(5) 0.0464(5) 0.0470(6) 0.0052(4) 0.0082(4) -0.0003(4)
    N2 0.060(2) 0.0443(17) 0.049(2) -0.0008(15) -0.0098(17) 0.0022(14)
    Cl5 0.0740(7) 0.0520(5) 0.0591(7) 0.0109(5) 0.0272(6) 0.0026(4)
    C13 0.050(2) 0.0398(16) 0.038(2) 0.0077(16) 0.0088(18) 0.0047(14)
    C5 0.046(2) 0.0465(18) 0.041(2) -0.0026(16) 0.0009(18) -0.0007(15)
    O5 0.0564(16) 0.0550(15) 0.124(3) -0.0128(13) 0.0415(18) -0.0243(16)
    N3 0.0502(19) 0.0450(15) 0.0437(18) -0.0074(14) -0.0024(16) 0.0040(13)
    C17 0.054(2) 0.0426(19) 0.053(2) -0.0017(17) 0.007(2) 0.0066(16)
    N4 0.0475(19) 0.0470(16) 0.061(2) 0.0025(15) 0.0181(18) 0.0093(15)
    C6 0.061(2) 0.0441(19) 0.052(2) -0.0105(18) -0.004(2) -0.0081(17)
    C1 0.044(2) 0.0435(18) 0.043(2) -0.0015(15) 0.0060(17) -0.0062(15)
    C2 0.063(2) 0.0456(19) 0.051(2) -0.0122(18) 0.007(2) -0.0038(17)
    C18 0.0573(18) 0.0397(15) 0.0412(16) 0.0055(14) -0.0031(16) 0.0011(13)
    O4 0.128(3) 0.0466(15) 0.0528(19) -0.0108(18) -0.029(2) 0.0031(13)
    O2 0.0638(19) 0.0657(19) 0.088(2) 0.0002(15) 0.0337(19) -0.0059(16)
    C14 0.067(3) 0.055(2) 0.039(2) 0.0097(19) 0.009(2) 0.0035(16)
    C11 0.071(3) 0.059(2) 0.055(3) -0.009(2) 0.008(2) -0.0079(19)
    O1 0.108(3) 0.0595(19) 0.066(2) -0.0138(18) -0.037(2) 0.0093(15)
    C15 0.070(3) 0.053(2) 0.049(2) 0.008(2) 0.020(2) 0.0179(18)
    C7 0.047(2) 0.053(2) 0.055(3) -0.0141(18) -0.002(2) 0.0151(18)
    C16 0.056(2) 0.049(2) 0.060(3) 0.0027(18) 0.016(2) 0.0178(18)
    C3 0.082(3) 0.0406(19) 0.062(3) -0.008(2) 0.009(3) 0.0075(19)
    C4 0.068(3) 0.048(2) 0.052(2) -0.001(2) -0.001(2) 0.0091(17)
    C19 0.062(2) 0.077(2) 0.130(3) -0.0157(18) 0.038(2) -0.028(2)
    C12 0.039(2) 0.060(2) 0.073(3) -0.0074(19) 0.011(2) 0.013(2)
    C8 0.064(3) 0.078(3) 0.078(3) -0.027(3) -0.007(3) 0.006(3)
    C10 0.104(4) 0.068(3) 0.063(3) -0.021(3) 0.005(3) -0.020(2)
    C20 0.082(4) 0.077(3) 0.112(5) -0.012(3) 0.048(4) -0.013(3)
    C9 0.099(4) 0.077(3) 0.079(4) -0.040(3) -0.018(3) -0.004(3)
_geom_special_details
;
All e.s.d.'s (except the e.s.d. in the dihedral angle between two l.s. planes)
are estimated using the full covariance matrix. The cell e.s.d.'s are taken
into account individually in the estimation of e.s.d.'s in distances, angles
and torsion angles; correlations between e.s.d.'s in cell parameters are only
used when they are defined by crystal symmetry. An approximate (isotropic)
treatment of cell e.s.d.'s is used for estimating e.s.d.'s involving l.s.
planes.
;
loop_
    _geom_bond_atom_site_label_1
    _geom_bond_atom_site_label_2
    _geom_bond_site_symmetry_2
    _geom_bond_distance
    _geom_bond_publ_flag
    Co1 O3 . 2.087(2) y
    Co1 O5 . 2.110(3) y
    Co1 N1 . 2.111(3) y
    Co1 N2 . 2.118(4) y
    Co1 Cl5 . 2.3648(11) y
    Co1 Cl3 . 2.4781(12) y
    O3 C18 . 1.258(4) ?
    O3 Co2 . 2.111(3) y
    Co2 N3 . 2.118(3) y
    Co2 N5 . 2.117(3) y
    Co2 N4 . 2.133(3) y
    Co2 Cl4 . 2.3948(10) y
    Co2 Cl3 . 2.4603(10) y
    N1 C5 . 1.319(5) ?
    N1 C1 . 1.358(5) ?
    N5 C17 . 1.337(4) ?
    N5 C13 . 1.333(5) ?
    N2 C6 . 1.271(5) ?
    N2 O1 . 1.359(5) ?
    C13 C14 . 1.369(5) ?
    C13 C18 . 1.512(5) ?
    C5 C4 . 1.391(5) ?
    C5 H5 . 0.9300 ?
    O5 C19 . 1.339(5) ?
    O5 H5A . 0.8499 ?
    N3 C11 . 1.319(5) ?
    N3 C7 . 1.347(5) ?
    C17 C16 . 1.370(6) ?
    C17 H17 . 0.9300 ?
    N4 C12 . 1.269(6) ?
    N4 O2 . 1.368(4) ?
    C6 C1 . 1.435(6) ?
    C6 H6 . 0.9300 ?
    C1 C2 . 1.376(5) ?
    C2 C3 . 1.350(6) ?
    C2 H2 . 0.9300 ?
    C18 O4 . 1.223(5) ?
    O2 H2A . 0.8200 ?
    C14 C15 . 1.384(5) ?
    C14 H14 . 0.9300 ?
    C11 C10 . 1.388(7) ?
    C11 H11 . 0.9300 ?
    O1 H1 . 0.8200 ?
    C15 C16 . 1.354(6) ?
    C15 H15 . 0.9300 ?
    C7 C8 . 1.372(6) ?
    C7 C12 . 1.455(6) ?
    C16 H16 . 0.9300 ?
    C3 C4 . 1.371(6) ?
    C3 H3 . 0.9300 ?
    C4 H4 . 0.9300 ?
    C19 C20 . 1.473(7) ?
    C19 H19A . 0.9700 ?
    C19 H19B . 0.9700 ?
    C12 H12 . 0.9300 ?
    C8 C9 . 1.371(8) ?
    C8 H8 . 0.9300 ?
    C10 C9 . 1.371(8) ?
    C10 H10 . 0.9300 ?
    C20 H20A . 0.9600 ?
    C20 H20B . 0.9600 ?
    C20 H20C . 0.9600 ?
    C9 H9 . 0.9300 ?
loop_
    _geom_angle_atom_site_label_1
    _geom_angle_atom_site_label_2
    _geom_angle_atom_site_label_3
    _geom_angle_site_symmetry_1
    _geom_angle_site_symmetry_3
    _geom_angle
    _geom_angle_publ_flag
    O3 Co1 O5 . . 84.04(11) ?
    O3 Co1 N1 . . 173.45(10) ?
    O5 Co1 N1 . . 89.42(12) ?
    O3 Co1 N2 . . 102.98(11) ?
    O5 Co1 N2 . . 89.32(14) ?
    N1 Co1 N2 . . 76.69(12) ?
    O3 Co1 Cl5 . . 88.74(7) ?
    O5 Co1 Cl5 . . 172.77(9) ?
    N1 Co1 Cl5 . . 97.81(8) ?
    N2 Co1 Cl5 . . 92.09(10) ?
    O3 Co1 Cl3 . . 81.72(7) ?
    O5 Co1 Cl3 . . 83.16(10) ?
    N1 Co1 Cl3 . . 97.71(9) ?
    N2 Co1 Cl3 . . 170.71(10) ?
    Cl5 Co1 Cl3 . . 96.05(4) ?
    C18 O3 Co1 . . 132.1(2) ?
    C18 O3 Co2 . . 118.5(2) ?
    Co1 O3 Co2 . . 108.89(11) ?
    O3 Co2 N3 . . 173.23(10) ?
    O3 Co2 N5 . . 76.08(11) ?
    N3 Co2 N5 . . 98.43(12) ?
    O3 Co2 N4 . . 99.41(12) ?
    N3 Co2 N4 . . 76.05(13) ?
    N5 Co2 N4 . . 86.20(12) ?
    O3 Co2 Cl4 . . 89.33(7) ?
    N3 Co2 Cl4 . . 95.19(9) ?
    N5 Co2 Cl4 . . 95.35(8) ?
    N4 Co2 Cl4 . . 171.24(10) ?
    O3 Co2 Cl3 . . 81.68(7) ?
    N3 Co2 Cl3 . . 102.62(9) ?
    N5 Co2 Cl3 . . 153.82(8) ?
    N4 Co2 Cl3 . . 83.95(9) ?
    Cl4 Co2 Cl3 . . 98.06(3) ?
    C5 N1 C1 . . 118.5(3) ?
    C5 N1 Co1 . . 127.6(2) ?
    C1 N1 Co1 . . 113.9(2) ?
    Co2 Cl3 Co1 . . 87.51(4) ?
    C17 N5 C13 . . 117.7(3) ?
    C17 N5 Co2 . . 126.9(3) ?
    C13 N5 Co2 . . 115.3(2) ?
    C6 N2 O1 . . 115.6(4) ?
    C6 N2 Co1 . . 115.6(3) ?
    O1 N2 Co1 . . 128.9(2) ?
    N5 C13 C14 . . 123.2(3) ?
    N5 C13 C18 . . 115.0(3) ?
    C14 C13 C18 . . 121.9(4) ?
    N1 C5 C4 . . 122.5(4) ?
    N1 C5 H5 . . 118.8 ?
    C4 C5 H5 . . 118.8 ?
    C19 O5 Co1 . . 136.9(3) ?
    C19 O5 H5A . . 111.5 ?
    Co1 O5 H5A . . 110.5 ?
    C11 N3 C7 . . 117.7(4) ?
    C11 N3 Co2 . . 127.4(3) ?
    C7 N3 Co2 . . 114.8(3) ?
    N5 C17 C16 . . 122.4(4) ?
    N5 C17 H17 . . 118.8 ?
    C16 C17 H17 . . 118.8 ?
    C12 N4 O2 . . 114.6(3) ?
    C12 N4 Co2 . . 116.3(3) ?
    O2 N4 Co2 . . 129.1(3) ?
    N2 C6 C1 . . 118.2(4) ?
    N2 C6 H6 . . 120.9 ?
    C1 C6 H6 . . 120.9 ?
    N1 C1 C2 . . 121.4(4) ?
    N1 C1 C6 . . 115.5(3) ?
    C2 C1 C6 . . 123.1(4) ?
    C3 C2 C1 . . 119.5(4) ?
    C3 C2 H2 . . 120.2 ?
    C1 C2 H2 . . 120.2 ?
    O4 C18 O3 . . 126.8(3) ?
    O4 C18 C13 . . 118.4(3) ?
    O3 C18 C13 . . 114.8(3) ?
    N4 O2 H2A . . 109.5 ?
    C13 C14 C15 . . 118.0(4) ?
    C13 C14 H14 . . 121.0 ?
    C15 C14 H14 . . 121.0 ?
    N3 C11 C10 . . 123.3(4) ?
    N3 C11 H11 . . 118.3 ?
    C10 C11 H11 . . 118.3 ?
    N2 O1 H1 . . 109.5 ?
    C16 C15 C14 . . 119.3(4) ?
    C16 C15 H15 . . 120.3 ?
    C14 C15 H15 . . 120.3 ?
    N3 C7 C8 . . 122.5(4) ?
    N3 C7 C12 . . 115.4(4) ?
    C8 C7 C12 . . 122.1(4) ?
    C15 C16 C17 . . 119.3(4) ?
    C15 C16 H16 . . 120.3 ?
    C17 C16 H16 . . 120.3 ?
    C2 C3 C4 . . 119.9(4) ?
    C2 C3 H3 . . 120.0 ?
    C4 C3 H3 . . 120.0 ?
    C3 C4 C5 . . 118.2(4) ?
    C3 C4 H4 . . 120.9 ?
    C5 C4 H4 . . 120.9 ?
    O5 C19 C20 . . 115.5(5) ?
    O5 C19 H19A . . 108.4 ?
    C20 C19 H19A . . 108.4 ?
    O5 C19 H19B . . 108.4 ?
    C20 C19 H19B . . 108.4 ?
    H19A C19 H19B . . 107.5 ?
    N4 C12 C7 . . 117.4(4) ?
    N4 C12 H12 . . 121.3 ?
    C7 C12 H12 . . 121.3 ?
    C9 C8 C7 . . 119.0(5) ?
    C9 C8 H8 . . 120.5 ?
    C7 C8 H8 . . 120.5 ?
    C9 C10 C11 . . 118.1(5) ?
    C9 C10 H10 . . 120.9 ?
    C11 C10 H10 . . 120.9 ?
    C19 C20 H20A . . 109.5 ?
    C19 C20 H20B . . 109.5 ?
    H20A C20 H20B . . 109.5 ?
    C19 C20 H20C . . 109.5 ?
    H20A C20 H20C . . 109.5 ?
    H20B C20 H20C . . 109.5 ?
    C10 C9 C8 . . 119.3(5) ?
    C10 C9 H9 . . 120.3 ?
    C8 C9 H9 . . 120.3 ?
loop_
    _geom_torsion_atom_site_label_1
    _geom_torsion_atom_site_label_2
    _geom_torsion_atom_site_label_3
    _geom_torsion_atom_site_label_4
    _geom_torsion_site_symmetry_1
    _geom_torsion_site_symmetry_2
    _geom_torsion_site_symmetry_3
    _geom_torsion_site_symmetry_4
    _geom_torsion
    _geom_torsion_publ_flag
    O5 Co1 O3 C18 . . . . 107.7(3) ?
    N2 Co1 O3 C18 . . . . 19.8(3) ?
    Cl5 Co1 O3 C18 . . . . -72.1(3) ?
    Cl3 Co1 O3 C18 . . . . -168.4(3) ?
    O5 Co1 O3 Co2 . . . . -80.18(14) ?
    N2 Co1 O3 Co2 . . . . -168.10(12) ?
    Cl5 Co1 O3 Co2 . . . . 100.04(10) ?
    Cl3 Co1 O3 Co2 . . . . 3.74(8) ?
    C18 O3 Co2 N5 . . . . 3.5(3) ?
    Co1 O3 Co2 N5 . . . . -169.85(13) ?
    C18 O3 Co2 N4 . . . . 87.2(3) ?
    Co1 O3 Co2 N4 . . . . -86.18(13) ?
    C18 O3 Co2 Cl4 . . . . -92.2(3) ?
    Co1 O3 Co2 Cl4 . . . . 94.47(9) ?
    C18 O3 Co2 Cl3 . . . . 169.6(3) ?
    Co1 O3 Co2 Cl3 . . . . -3.77(8) ?
    O5 Co1 N1 C5 . . . . 92.3(3) ?
    N2 Co1 N1 C5 . . . . -178.2(3) ?
    Cl5 Co1 N1 C5 . . . . -87.9(3) ?
    Cl3 Co1 N1 C5 . . . . 9.3(3) ?
    O5 Co1 N1 C1 . . . . -88.9(2) ?
    N2 Co1 N1 C1 . . . . 0.5(2) ?
    Cl5 Co1 N1 C1 . . . . 90.8(2) ?
    Cl3 Co1 N1 C1 . . . . -171.9(2) ?
    O3 Co2 Cl3 Co1 . . . . 3.01(7) ?
    N3 Co2 Cl3 Co1 . . . . 177.68(9) ?
    N5 Co2 Cl3 Co1 . . . . 35.0(2) ?
    N4 Co2 Cl3 Co1 . . . . 103.47(11) ?
    Cl4 Co2 Cl3 Co1 . . . . -85.12(4) ?
    O3 Co1 Cl3 Co2 . . . . -3.04(7) ?
    O5 Co1 Cl3 Co2 . . . . 81.89(10) ?
    N1 Co1 Cl3 Co2 . . . . 170.37(8) ?
    Cl5 Co1 Cl3 Co2 . . . . -90.87(4) ?
    O3 Co2 N5 C17 . . . . 177.6(3) ?
    N3 Co2 N5 C17 . . . . 1.7(3) ?
    N4 Co2 N5 C17 . . . . 76.9(3) ?
    Cl4 Co2 N5 C17 . . . . -94.4(3) ?
    Cl3 Co2 N5 C17 . . . . 145.0(2) ?
    O3 Co2 N5 C13 . . . . -0.5(2) ?
    N3 Co2 N5 C13 . . . . -176.5(2) ?
    N4 Co2 N5 C13 . . . . -101.2(3) ?
    Cl4 Co2 N5 C13 . . . . 87.4(2) ?
    Cl3 Co2 N5 C13 . . . . -33.2(4) ?
    O3 Co1 N2 C6 . . . . 172.0(3) ?
    O5 Co1 N2 C6 . . . . 88.3(3) ?
    N1 Co1 N2 C6 . . . . -1.2(3) ?
    Cl5 Co1 N2 C6 . . . . -98.8(3) ?
    O3 Co1 N2 O1 . . . . -7.2(4) ?
    O5 Co1 N2 O1 . . . . -90.9(4) ?
    N1 Co1 N2 O1 . . . . 179.5(4) ?
    Cl5 Co1 N2 O1 . . . . 82.0(4) ?
    C17 N5 C13 C14 . . . . -0.2(5) ?
    Co2 N5 C13 C14 . . . . 178.2(3) ?
    C17 N5 C13 C18 . . . . 179.8(3) ?
    Co2 N5 C13 C18 . . . . -1.9(4) ?
    C1 N1 C5 C4 . . . . -0.1(5) ?
    Co1 N1 C5 C4 . . . . 178.6(3) ?
    O3 Co1 O5 C19 . . . . -126.6(6) ?
    N1 Co1 O5 C19 . . . . 53.2(6) ?
    N2 Co1 O5 C19 . . . . -23.5(6) ?
    Cl3 Co1 O5 C19 . . . . 151.0(6) ?
    N5 Co2 N3 C11 . . . . -95.8(4) ?
    N4 Co2 N3 C11 . . . . -179.7(4) ?
    Cl4 Co2 N3 C11 . . . . 0.4(3) ?
    Cl3 Co2 N3 C11 . . . . 99.9(3) ?
    N5 Co2 N3 C7 . . . . 82.3(3) ?
    N4 Co2 N3 C7 . . . . -1.6(3) ?
    Cl4 Co2 N3 C7 . . . . 178.5(3) ?
    Cl3 Co2 N3 C7 . . . . -82.0(3) ?
    C13 N5 C17 C16 . . . . 0.8(5) ?
    Co2 N5 C17 C16 . . . . -177.4(3) ?
    O3 Co2 N4 C12 . . . . -174.2(3) ?
    N3 Co2 N4 C12 . . . . 0.7(3) ?
    N5 Co2 N4 C12 . . . . -99.0(3) ?
    Cl3 Co2 N4 C12 . . . . 105.3(3) ?
    O3 Co2 N4 O2 . . . . 5.2(3) ?
    N3 Co2 N4 O2 . . . . -179.9(3) ?
    N5 Co2 N4 O2 . . . . 80.4(3) ?
    Cl3 Co2 N4 O2 . . . . -75.3(3) ?
    O1 N2 C6 C1 . . . . -178.9(3) ?
    Co1 N2 C6 C1 . . . . 1.8(5) ?
    C5 N1 C1 C2 . . . . -0.3(5) ?
    Co1 N1 C1 C2 . . . . -179.1(3) ?
    C5 N1 C1 C6 . . . . 179.0(3) ?
    Co1 N1 C1 C6 . . . . 0.2(4) ?
    N2 C6 C1 N1 . . . . -1.3(5) ?
    N2 C6 C1 C2 . . . . 178.0(4) ?
    N1 C1 C2 C3 . . . . 1.0(6) ?
    C6 C1 C2 C3 . . . . -178.3(4) ?
    Co1 O3 C18 O4 . . . . -12.9(6) ?
    Co2 O3 C18 O4 . . . . 175.5(4) ?
    Co1 O3 C18 C13 . . . . 166.0(2) ?
    Co2 O3 C18 C13 . . . . -5.5(4) ?
    N5 C13 C18 O4 . . . . -176.1(4) ?
    C14 C13 C18 O4 . . . . 3.9(6) ?
    N5 C13 C18 O3 . . . . 4.9(5) ?
    C14 C13 C18 O3 . . . . -175.2(3) ?
    N5 C13 C14 C15 . . . . -0.7(6) ?
    C18 C13 C14 C15 . . . . 179.4(3) ?
    C7 N3 C11 C10 . . . . -0.4(7) ?
    Co2 N3 C11 C10 . . . . 177.7(4) ?
    C13 C14 C15 C16 . . . . 0.9(6) ?
    C11 N3 C7 C8 . . . . 0.2(6) ?
    Co2 N3 C7 C8 . . . . -178.1(3) ?
    C11 N3 C7 C12 . . . . -179.5(4) ?
    Co2 N3 C7 C12 . . . . 2.2(4) ?
    C14 C15 C16 C17 . . . . -0.4(6) ?
    N5 C17 C16 C15 . . . . -0.5(6) ?
    C1 C2 C3 C4 . . . . -1.3(6) ?
    C2 C3 C4 C5 . . . . 0.9(6) ?
    N1 C5 C4 C3 . . . . -0.2(6) ?
    Co1 O5 C19 C20 . . . . -158.8(4) ?
    O2 N4 C12 C7 . . . . -179.2(3) ?
    Co2 N4 C12 C7 . . . . 0.3(5) ?
    N3 C7 C12 N4 . . . . -1.7(6) ?
    C8 C7 C12 N4 . . . . 178.7(4) ?
    N3 C7 C8 C9 . . . . 0.0(7) ?
    C12 C7 C8 C9 . . . . 179.6(5) ?
    N3 C11 C10 C9 . . . . 0.4(8) ?
    C11 C10 C9 C8 . . . . -0.2(8) ?
    C7 C8 C9 C10 . . . . 0.0(8) ?
loop_
    _geom_hbond_atom_site_label_D
    _geom_hbond_atom_site_label_H
    _geom_hbond_atom_site_label_A
    _geom_hbond_site_symmetry_A
    _geom_hbond_distance_DH
    _geom_hbond_distance_HA
    _geom_hbond_distance_DA
    _geom_hbond_angle_DHA
    O2 H2A Cl5 . 0.82 2.29 3.103(3) 172.4
    O1 H1 O4 . 0.82 1.83 2.615(4) 159.9
    O5 H5A Cl4 . 0.85 2.32 3.147(3) 164.4
    C12 H12 Cl4 1_455 0.93 2.80 3.684(4) 159.6
    C10 H10 Cl5 4_565 0.93 2.82 3.684(5) 155.6
    C14 H14 Cl4 4_566 0.93 2.74 3.556(4) 146.5
    C2 H2 Cl4 2_655 0.93 2.81 3.654(5) 152.1
    C17 H17 Cl5 2_545 0.93 2.80 3.491(4) 131.6
data_global
_journal_date_recd_electronic     2012-09-20
_journal_date_accepted     2012-10-05
_journal_name_full     'Acta Crystallographica, Section E'
_journal_year     2012
_journal_volume     68
_journal_issue     11
_journal_page_first     m1365
_journal_page_last     m1366
_journal_paper_category     QM
_journal_paper_doi     10.1107/S1600536812041736
_journal_coeditor_code     WM2687
_publ_contact_author_name     'Lei Chen'
_publ_contact_author_address
;
Shandong Provincial Key Laboratory
of Soil Conservation and Environmental Protection,
Business School, Linyi University, Linyi 276005, China
;
_publ_contact_author_email     'lytucl@126.com'
_publ_contact_author_fax     ?
_publ_contact_author_phone     ?
_publ_section_title
;\
(\m~2~-Chlorido)-(\m~2~-pyridine-2-carboxylato-1:2\k<i>N</i>,<i>O</i>:<i>O</i>)\
-dichlorido(ethanol-\k<i>O</i>)bis[<i>N</i>-hydroxy-1-(pyridin-2-yl)\
methanimine-\k^2^<i>N</i>,<i>N</i>']dicobalt(II)
;
_publ_section_title_footnote     .
loop_
    _publ_author_name
    _publ_author_footnote
    _publ_author_address
    'Chen, Lei' .
;
Shandong Provincial Key Laboratory of Soil Conservation and Environmental
Protection,
Business School, Linyi University, Linyi 276005
China
;
_publ_section_synopsis     .
