# Supplementary material for: (μ2-Chlorido)-(μ2-pyridine-2-carboxyl­ato-1:2κN,O:O)-dichlorido(ethanol-κO)bis­[N-hy­droxy-1-(pyridin-2-yl)methan­imine-κ2 N,N′]dicobalt(II)
Source: Acta Crystallogr Sect E Struct Rep Online. 2012 Oct 13;68(Pt 11):m1365–6. doi: 10.1107/S1600536812041736 (PMC3515119; doi:10.1107/S1600536812041736)
Supplement: Supplementary file 2 [file e-68-m1365-Isup2.hkl]

# 
# h,k,l, Fc-squared, Fo-squared, sigma(Fo-squared) and status flag 
# 
data_I
_shelx_title ' t in P2(1)/c' 
_shelx_refln_list_code          4 
_shelx_F_calc_maximum      285.00 
_exptl_crystal_F_000      1288.00 
_reflns_d_resolution_high  0.8409 
 
loop_ 
 _symmetry_equiv_pos_as_xyz 
 'x, y, z' 
 '-x, y+1/2, -z+1/2' 
 '-x, -y, -z' 
 'x, -y-1/2, z-1/2' 
 
_cell_length_a     8.7443 
_cell_length_b    18.1440 
_cell_length_c    16.6433 
_cell_angle_alpha  90.000 
_cell_angle_beta   99.230 
_cell_angle_gamma  90.000 
 
_shelx_F_squared_multiplier     1.000 
 
loop_ 
 _refln_index_h 
 _refln_index_k 
 _refln_index_l 
 _refln_F_squared_calc 
 _refln_F_squared_meas 
 _refln_F_squared_sigma 
 _refln_observed_status 
   1   0   0    11737.88    11994.81    900.62 o 
   2   0   0    19830.77    18849.83   1180.96 o 
   3   0   0     4612.87     4746.51    296.42 o 
   4   0   0     1893.14     1721.04     96.37 o 
   5   0   0     1200.66     1141.19     64.70 o 
   6   0   0     2542.15     2455.18    183.43 o 
   7   0   0     1038.90     1039.69    118.09 o 
   8   0   0     1526.16     1590.26    177.94 o 
   9   0   0      824.24      896.87    102.13 o 
  10   0   0      545.85      580.89     67.82 o 
   1   1   0    21050.38    21937.21   1051.60 o 
   2   1   0      440.47      427.37     19.61 o 
   3   1   0     1326.44     1394.15     57.89 o 
   4   1   0       23.23       16.55      3.24 o 
   5   1   0       42.71       39.94      2.62 o 
   6   1   0      205.48      239.62     13.75 o 
   7   1   0      601.52      611.63     49.09 o 
   8   1   0     1278.41     1365.30    108.33 o 
   9   1   0      296.39      343.11     28.78 o 
  10   1   0       18.49       15.96      6.77 o 
   0   2   0     7311.12     7382.40    445.04 o 
   1   2   0     6870.55     6713.75    334.07 o 
   2   2   0     8834.98     9302.85    411.09 o 
   3   2   0     1952.43     1728.77     85.69 o 
   4   2   0    23158.83    23015.26   1050.34 o 
   5   2   0        0.10       13.53      5.94 o 
   6   2   0     5886.35     5617.46    358.41 o 
   7   2   0     1512.24     1530.83    119.61 o 
   8   2   0       60.68       48.66     11.57 o 
   9   2   0      508.23      537.05     44.01 o 
  10   2   0      109.35       89.12     10.99 o 
   1   3   0     2255.14     2284.85    103.40 o 
   2   3   0     6668.99     6699.97    336.28 o 
   3   3   0     1727.88     1465.49     86.31 o 
   4   3   0     5097.28     4896.07    243.94 o 
   5   3   0    12548.00    12518.74    624.05 o 
   6   3   0       10.61       25.17      9.13 o 
   7   3   0      361.42      348.58     28.49 o 
   8   3   0     1857.96     1899.14    149.23 o 
   9   3   0      237.29      244.96     21.72 o 
  10   3   0        1.45        0.84      5.90 o 
   0   4   0     5234.15     5064.23    256.72 o 
   1   4   0     1501.56     1502.46     70.25 o 
   2   4   0      262.95      294.79     12.71 o 
   3   4   0       48.68       49.07     11.21 o 
   4   4   0       27.63       32.14      5.17 o 
   5   4   0     1013.28      828.63     47.96 o 
   6   4   0       37.08       46.88      5.03 o 
   7   4   0      892.37      878.95     70.53 o 
   8   4   0      641.88      723.86     58.96 o 
   9   4   0      568.26      632.94     51.62 o 
  10   4   0       78.99      110.37     12.37 o 
   1   5   0    10145.53    10242.95    487.80 o 
   2   5   0     2206.65     2043.83     96.63 o 
   3   5   0       88.07       66.60      7.61 o 
   4   5   0     1003.47     1031.41     60.19 o 
   5   5   0        8.34       15.28      4.72 o 
   6   5   0      385.06      390.61     27.09 o 
   7   5   0      749.64      769.62     61.22 o 
   8   5   0      424.75      419.81     35.26 o 
   9   5   0     1109.59     1241.31     99.02 o 
   0   6   0     6159.86     5778.88    333.65 o 
   1   6   0      219.57      227.26     11.19 o 
   2   6   0      495.43      495.51     30.74 o 
   3   6   0      991.01      981.65     52.28 o 
   4   6   0     3397.94     3281.02    187.95 o 
   5   6   0      557.22      529.33     31.54 o 
   6   6   0       82.75       88.92      7.61 o 
   7   6   0       66.38       86.27      9.30 o 
   8   6   0       27.38       31.92     15.96 o 
   9   6   0       82.46      110.61     12.12 o 
   1   7   0       17.35       16.89      1.93 o 
   2   7   0       39.18       54.84      3.43 o 
   3   7   0    13534.17    12962.58    606.46 o 
   4   7   0      944.71      817.67     41.29 o 
   5   7   0     4775.67     4853.83    278.19 o 
   6   7   0      488.51      437.29     30.56 o 
   7   7   0      655.57      689.24     47.75 o 
   8   7   0       10.61       10.37     10.37 o 
   9   7   0      269.14      325.00     28.49 o 
   0   8   0       52.92      117.04     32.71 o 
   1   8   0        0.10        1.78      1.46 o 
   2   8   0     2709.16     2579.80    122.32 o 
   3   8   0        2.07        9.04      2.74 o 
   4   8   0     2383.76     2321.20    121.62 o 
   5   8   0      249.71      246.54     43.53 o 
   6   8   0      116.42      125.87     24.59 o 
   7   8   0      278.66      280.25     20.55 o 
   8   8   0        6.54        7.94      7.58 o 
   9   8   0      289.45      302.00     26.80 o 
   1   9   0     9774.34     9289.79    399.47 o 
   2   9   0      936.06      882.64     38.30 o 
   3   9   0       44.32       39.19      7.18 o 
   4   9   0      176.09      176.59     11.91 o 
   5   9   0      628.06      668.54     45.32 o 
   6   9   0      350.26      326.32     57.93 o 
   7   9   0     1262.79     1284.93     88.61 o 
   8   9   0      297.87      278.91     24.54 o 
   9   9   0      785.14      808.91     66.29 o 
   0  10   0      621.57      408.36     29.27 o 
   1  10   0     4830.24     4284.37    204.77 o 
   2  10   0     9027.12     8962.23    419.28 o 
   3  10   0      327.30      301.66     19.50 o 
   4  10   0     2843.25     2784.22    167.74 o 
   5  10   0     1533.64     1446.98     98.33 o 
   6  10   0     2315.62     2304.48    155.73 o 
   7  10   0        2.28        7.63      6.31 o 
   8  10   0     1144.29     1248.42     99.02 o 
   9  10   0       69.04       69.41     10.34 o 
   1  11   0      809.52      768.15     36.75 o 
   2  11   0     8864.57     8598.22    371.74 o 
   3  11   0      154.78      179.68     12.06 o 
   4  11   0       10.64       12.48      4.05 o 
   5  11   0       87.66       69.14     17.89 o 
   6  11   0       18.09       17.88      9.56 o 
   7  11   0      488.78      579.83     41.03 o 
   8  11   0        5.42       11.65      7.04 o 
   0  12   0     1185.95     1037.04     88.88 o 
   1  12   0     3733.48     3826.45    201.66 o 
   2  12   0     2703.87     2673.82    127.47 o 
   3  12   0      141.43      144.91     10.42 o 
   4  12   0     2156.46     2132.69    128.87 o 
   5  12   0      301.84      316.56     53.72 o 
   6  12   0        5.46        3.75      4.80 o 
   7  12   0      140.69      149.81     25.57 o 
   8  12   0      308.84      306.06     23.15 o 
   1  13   0      860.19      845.49     52.56 o 
   2  13   0      641.42      594.30     32.10 o 
   3  13   0     1661.92     1551.74     94.33 o 
   4  13   0     2808.99     2815.08    168.14 o 
   5  13   0     1447.10     1441.47    122.96 o 
   6  13   0      340.86      387.28     71.41 o 
   7  13   0       85.45      102.94     16.93 o 
   8  13   0      157.58      177.15     15.50 o 
   0  14   0      190.71      191.79     19.15 o 
   1  14   0        6.72       15.09      5.76 o 
   2  14   0       25.41       26.23      4.31 o 
   3  14   0     1521.38     1457.13    105.96 o 
   4  14   0      338.99      350.52     22.88 o 
   5  14   0       40.11       61.03     13.96 o 
   6  14   0      716.69      767.35     53.65 o 
   7  14   0      809.40      921.16     64.77 o 
   1  15   0       10.72       14.01      5.66 o 
   2  15   0     1789.99     1731.72    125.89 o 
   3  15   0     1068.15     1033.05     76.26 o 
   4  15   0       34.97       19.27      8.68 o 
   5  15   0     1011.93     1008.25     88.67 o 
   6  15   0      124.64      126.94     27.43 o 
   7  15   0      849.88      922.03     64.30 o 
   0  16   0     2973.56     3003.01    255.53 o 
   1  16   0     3499.74     3435.73    207.35 o 
   2  16   0       65.63       62.65     12.32 o 
   3  16   0     1185.16     1280.48     93.27 o 
   4  16   0       12.37        0.00      5.61 o 
   5  16   0      152.39      173.91     31.52 o 
   6  16   0       67.84       62.91     13.47 o 
   1  17   0     2196.28     2219.59    160.50 o 
   2  17   0     1751.36     1739.17    125.17 o 
   3  17   0      261.52      265.45     22.17 o 
   4  17   0       54.58       40.25      7.86 o 
   5  17   0        1.83       13.46     11.17 o 
   6  17   0      265.26      279.80     75.17 o 
   0  18   0      174.07      133.84     20.75 o 
   1  18   0      529.60      552.99     41.89 o 
   2  18   0      230.66      270.87     22.84 o 
   3  18   0      818.72      809.49     59.83 o 
   4  18   0      156.13      160.92     22.13 o 
   5  18   0      231.43      253.09     42.69 o 
   1  19   0      435.97      436.64     34.15 o 
   2  19   0      884.84      861.89     64.53 o 
   3  19   0      311.68      317.76     26.15 o 
   4  19   0       62.35       37.88     11.17 o 
   0  20   0      338.55      307.95     30.65 o 
   1  20   0       48.87       49.46      9.37 o 
   2  20   0      297.99      319.67     25.89 o 
   3  20   0      110.10      107.96     12.85 o 
   1  21   0      217.19      212.24     19.59 o 
   2  21   0      122.02       99.33     12.33 o 
 -10   1   1        0.02        6.46      6.78 o 
  -9   1   1      468.94      460.26     37.80 o 
  -8   1   1       14.10       15.16      5.08 o 
  -7   1   1     1170.45     1063.30     84.63 o 
  -6   1   1      169.76      175.54      8.23 o 
  -5   1   1     7410.46     7480.41    296.45 o 
  -4   1   1       68.17       61.53      3.08 o 
  -3   1   1     1200.71     1149.16     46.16 o 
  -2   1   1    12613.91    12792.63    570.83 o 
  -1   1   1    34083.25    35016.06   3824.45 o 
   1   1   1    36566.86    36885.99   1973.92 o 
   2   1   1     2109.73     2055.78     97.64 o 
   3   1   1       44.80       85.64      4.93 o 
   4   1   1     1891.15     1750.91     79.64 o 
   5   1   1    11275.92    12068.83    502.12 o 
   6   1   1     1348.06     1146.20     91.40 o 
   7   1   1      965.06      862.57     68.27 o 
   8   1   1        1.01        0.00      5.08 o 
   9   1   1      389.21      418.26     34.98 o 
  10   1   1        5.66       11.83     12.37 o 
 -10   2   1       49.44       39.16      7.33 o 
  -9   2   1       12.28       12.80      5.90 o 
  -8   2   1      342.23      332.15     27.92 o 
  -7   2   1      586.03      514.68     41.47 o 
  -6   2   1      573.07      580.03     38.24 o 
  -5   2   1     2004.14     2031.59     84.92 o 
  -4   2   1      178.40      229.56      9.59 o 
  -3   2   1      131.12      122.98      5.75 o 
  -2   2   1     4002.68     3958.94    194.25 o 
  -1   2   1      254.66      281.92     12.34 o 
   0   2   1     7891.65     8487.72    420.05 o 
   1   2   1     5444.77     5558.88    274.43 o 
   2   2   1     9065.54     9528.69    537.78 o 
   3   2   1       22.33       21.16      3.07 o 
   4   2   1        1.25       19.22      5.59 o 
   5   2   1      297.92      338.77     17.69 o 
   6   2   1     3784.99     4066.48    319.06 o 
   7   2   1       71.16       62.16      7.60 o 
   8   2   1       60.84       62.39      8.17 o 
   9   2   1        0.03        0.00      5.34 o 
  10   2   1       30.62       53.14      9.03 o 
 -10   3   1        2.70        3.03      5.56 o 
  -9   3   1      237.08      255.42     22.28 o 
  -8   3   1       19.53       36.25      7.98 o 
  -7   3   1       73.85       93.05      9.30 o 
  -6   3   1      260.50      257.90     15.74 o 
  -5   3   1     9333.22     9429.11    429.96 o 
  -4   3   1     1011.00     1049.85     48.36 o 
  -3   3   1      367.01      370.77     18.30 o 
  -2   3   1     5400.15     5510.33    235.38 o 
  -1   3   1     1681.90     1713.20     75.67 o 
   0   3   1      408.33      366.89     18.18 o 
   1   3   1      302.80      438.48     19.97 o 
   2   3   1     3868.96     3813.98    188.54 o 
   3   3   1     2943.13     2879.34    165.30 o 
   4   3   1      104.62      134.06     15.08 o 
   5   3   1     3433.63     3482.27    201.21 o 
   6   3   1     1350.15     1247.44     99.30 o 
   7   3   1       15.84       12.53     10.37 o 
   8   3   1       27.23       42.63      7.04 o 
   9   3   1        1.14        0.40      5.64 o 
  10   3   1       17.37       25.27      7.60 o 
 -10   4   1        9.45       17.62      6.47 o 
  -9   4   1      452.14      439.64     36.67 o 
  -8   4   1      378.94      413.20     34.70 o 
  -7   4   1      620.65      693.79     55.57 o 
  -6   4   1     3652.55     3382.65    195.45 o 
  -5   4   1      164.62      194.97      9.68 o 
  -4   4   1     5101.84     5182.80    257.65 o 
  -3   4   1     1386.52     1152.55     66.13 o 
  -2   4   1       59.50       54.02      5.16 o 
  -1   4   1       73.91       89.62      3.81 o 
   0   4   1     6386.14     6537.88    276.33 o 
   1   4   1      343.95      300.72     17.16 o 
   2   4   1       28.20       47.40      3.21 o 
   3   4   1     5118.62     5176.06    301.31 o 
   4   4   1    12736.30    12350.36    710.82 o 
   5   4   1     3153.73     3225.28    218.07 o 
   6   4   1     1144.07     1086.85     86.61 o 
   7   4   1      941.63      921.29     74.19 o 
   8   4   1       53.28       45.38      7.33 o 
   9   4   1       19.70       34.75     13.56 o 
 -10   5   1        2.14       11.62     10.37 o 
  -9   5   1      401.05      430.41     35.53 o 
  -8   5   1     1644.72     1690.01    132.59 o 
  -7   5   1      652.30      640.79     44.68 o 
  -6   5   1      215.83      229.29     14.41 o 
  -5   5   1      242.84      292.82     17.52 o 
  -4   5   1      403.99      423.87     24.91 o 
  -3   5   1      241.53      188.25     15.35 o 
  -2   5   1     1403.98     1342.84     71.37 o 
  -1   5   1     1832.67     1741.27     74.97 o 
   0   5   1     2346.96     2482.61    107.47 o 
   1   5   1     4648.84     4574.85    214.48 o 
   2   5   1     4732.92     4605.17    237.66 o 
   3   5   1       10.32       17.11      3.93 o 
   4   5   1      123.55      143.63     23.30 o 
   5   5   1     1702.91     1535.14    104.41 o 
   6   5   1      774.89      774.46     53.08 o 
   7   5   1      280.60      301.70     25.10 o 
   8   5   1      698.95      738.99     60.09 o 
   9   5   1      901.79     1051.26     83.78 o 
  -9   6   1      318.81      367.65     31.31 o 
  -8   6   1      128.27      119.23     12.12 o 
  -7   6   1      431.18      416.17     29.52 o 
  -6   6   1      100.81      127.79      9.89 o 
  -5   6   1     2144.90     1908.46    110.23 o 
  -4   6   1     2067.45     2037.09    107.09 o 
  -3   6   1     1450.77     1572.40     83.33 o 
  -2   6   1      715.09      611.76     30.97 o 
  -1   6   1     1895.36     1895.30     83.05 o 
   0   6   1    22509.24    21156.68    981.62 o 
   1   6   1     3232.61     3427.98    158.43 o 
   2   6   1     2059.90     1980.32    104.23 o 
   3   6   1     3060.45     2872.54    133.81 o 
   4   6   1      683.34      837.33     48.54 o 
   5   6   1     1258.73     1267.70     85.25 o 
   6   6   1      556.04      490.43     34.39 o 
   7   6   1      167.31      188.31     16.93 o 
   8   6   1     1660.64     1780.07    140.77 o 
   9   6   1       41.81       34.60      8.17 o 
  -9   7   1      216.70      269.01     23.97 o 
  -8   7   1      393.39      400.37     33.57 o 
  -7   7   1       58.45       54.57     12.11 o 
  -6   7   1     3006.06     2962.95    201.34 o 
  -5   7   1     1776.26     1746.58     92.99 o 
  -4   7   1     5781.09     5477.86    289.26 o 
  -3   7   1      255.37      215.19     11.70 o 
  -2   7   1     2028.53     1932.39     84.33 o 
  -1   7   1     1310.59     1254.31     59.13 o 
   0   7   1    20114.07    19390.80    998.54 o 
   1   7   1     5944.06     6002.97    279.03 o 
   2   7   1     5868.64     5761.52    268.24 o 
   3   7   1      238.64      250.31     12.78 o 
   4   7   1      304.50      287.58     17.11 o 
   5   7   1      821.56      804.98     55.62 o 
   6   7   1     1305.12     1404.57     95.15 o 
   7   7   1      248.74      253.89     19.05 o 
   8   7   1      267.41      319.56     42.69 o 
   9   7   1      874.05      980.73     79.27 o 
  -9   8   1        8.00       11.10     12.77 o 
  -8   8   1      169.10      207.68     18.59 o 
  -7   8   1       93.91      111.93      9.59 o 
  -6   8   1     1295.86     1186.82     81.42 o 
  -5   8   1        0.91       10.51      3.45 o 
  -4   8   1    11768.34    11674.75    468.48 o 
  -3   8   1    15276.73    14498.70    581.88 o 
  -2   8   1       20.20       31.70      2.80 o 
  -1   8   1      943.53      963.59     46.50 o 
   0   8   1     5521.36     5541.45    237.98 o 
   1   8   1     7716.73     7602.49    357.18 o 
   2   8   1    12077.83    12478.52    584.77 o 
   3   8   1      255.96      321.71     15.88 o 
   4   8   1    14188.20    14000.97    841.75 o 
   5   8   1     1722.20     1743.06    119.45 o 
   6   8   1      149.74      119.77     21.79 o 
   7   8   1      359.17      399.19     31.65 o 
   8   8   1        4.28        0.42      5.90 o 
   9   8   1       55.83       54.20     10.37 o 
  -9   9   1       14.82       21.78     11.17 o 
  -8   9   1      240.46      259.38     22.85 o 
  -7   9   1      455.76      474.38     33.74 o 
  -6   9   1      668.67      648.93     44.96 o 
  -5   9   1    11167.56    10786.62    646.25 o 
  -4   9   1     3318.47     2945.03    176.88 o 
  -3   9   1    10169.96     9682.81    387.69 o 
  -2   9   1     1875.40     1803.80     94.76 o 
  -1   9   1      169.94       82.78      5.85 o 
   0   9   1     1780.45     1656.00     78.37 o 
   1   9   1     2983.71     3009.16    140.28 o 
   2   9   1     4379.84     4413.10    206.80 o 
   3   9   1    15149.33    14929.04    697.07 o 
   4   9   1     1034.22     1170.13     71.37 o 
   5   9   1     2202.08     2268.94    153.30 o 
   6   9   1      267.95      228.01     37.32 o 
   7   9   1      278.38      299.68     22.52 o 
   8   9   1      273.16      325.94     28.49 o 
   9   9   1       10.32       30.43      8.05 o 
  -9  10   1      232.23      267.63     24.24 o 
  -8  10   1       25.43       36.15      7.84 o 
  -7  10   1      145.04      121.61     10.93 o 
  -6  10   1        3.76        5.00      4.23 o 
  -5  10   1      513.17      533.78     32.56 o 
  -4  10   1      126.40      128.60     12.67 o 
  -3  10   1      448.04      411.98     25.60 o 
  -2  10   1      323.74      328.03     18.37 o 
  -1  10   1       46.90       51.40      4.31 o 
   0  10   1     7178.18     6634.81    267.18 o 
   1  10   1    14530.69    13981.42    601.97 o 
   2  10   1     1193.47     1197.91     56.02 o 
   3  10   1      855.93      785.07     37.54 o 
   4  10   1      274.17      295.69     18.95 o 
   5  10   1      461.49      447.88     31.60 o 
   6  10   1       12.75        5.09      4.39 o 
   7  10   1       21.13       13.17      7.25 o 
   8  10   1      565.57      676.73     54.72 o 
  -8  11   1     1005.15     1047.30     84.35 o 
  -7  11   1        5.95        3.54      5.03 o 
  -6  11   1       15.65       16.55      5.02 o 
  -5  11   1        1.44        0.00      3.70 o 
  -4  11   1      350.44      349.03     22.63 o 
  -3  11   1     4979.80     4611.40    277.38 o 
  -2  11   1      410.15      396.08     22.13 o 
  -1  11   1     4094.65     3772.92    199.45 o 
   0  11   1     1339.13     1216.52     58.80 o 
   1  11   1     4701.31     4355.06    174.79 o 
   2  11   1     2735.59     2588.73    122.65 o 
   3  11   1     1637.01     1675.94     79.00 o 
   4  11   1      597.34      602.78     37.98 o 
   5  11   1        0.22        1.43      4.27 o 
   6  11   1       86.73       96.67     14.55 o 
   7  11   1     1539.07     1597.54    109.55 o 
   8  11   1       25.10       30.51      8.17 o 
  -8  12   1        0.98        1.74      5.75 o 
  -7  12   1      152.90      162.18     13.72 o 
  -6  12   1      204.34      201.23     15.90 o 
  -5  12   1      968.91      953.42     65.62 o 
  -4  12   1      694.78      635.76     40.09 o 
  -3  12   1       95.14       92.61     14.41 o 
  -2  12   1      530.62      522.32     28.53 o 
  -1  12   1     1264.32     1280.29     67.42 o 
   0  12   1      966.73      941.86     56.83 o 
   1  12   1      703.83      656.28     31.75 o 
   2  12   1     1349.36     1419.79     61.29 o 
   3  12   1     1201.86     1197.15     52.51 o 
   4  12   1     3283.91     3244.93    197.40 o 
   5  12   1      124.26      103.89     10.02 o 
   6  12   1      132.72      143.95     28.79 o 
   7  12   1      772.94      869.55     60.37 o 
   8  12   1      751.83      812.89     66.29 o 
  -8  13   1      401.96      430.76     31.48 o 
  -7  13   1      975.36     1000.59     68.98 o 
  -6  13   1       50.68       54.20      7.34 o 
  -5  13   1      202.13      181.02     14.58 o 
  -4  13   1     2645.19     2671.08    161.23 o 
  -3  13   1      879.13      836.71     51.33 o 
  -2  13   1       51.25       59.71      5.34 o 
  -1  13   1       28.81       17.67      8.33 o 
   0  13   1       95.29       87.26      7.52 o 
   1  13   1      405.66      378.95     24.39 o 
   2  13   1        3.28        4.08      2.52 o 
   3  13   1     2604.83     2479.46    117.16 o 
   4  13   1      550.16      542.72     33.99 o 
   5  13   1     1747.72     1751.99    150.54 o 
   6  13   1     1029.55     1124.28     77.38 o 
   7  13   1        5.13        6.17      6.28 o 
   8  13   1      221.84      243.38     19.32 o 
  -7  14   1      152.48      185.17     31.79 o 
  -6  14   1      606.89      602.76     98.47 o 
  -5  14   1       10.69        4.96      6.32 o 
  -4  14   1      517.37      516.28     38.84 o 
  -3  14   1      297.21      296.57     18.82 o 
  -2  14   1      909.62     1005.60     54.04 o 
  -1  14   1      635.68      584.48     36.24 o 
   0  14   1     1305.63     1233.49     75.37 o 
   1  14   1     1060.92     1001.27     61.09 o 
   2  14   1      528.74      553.15     30.24 o 
   3  14   1      106.83       99.87      7.62 o 
   4  14   1      873.62      877.93     63.47 o 
   5  14   1      264.95      273.83     26.44 o 
   6  14   1      196.80      225.55     41.23 o 
   7  14   1        2.07        2.83      6.34 o 
  -7  15   1       63.66       72.32     33.05 o 
  -6  15   1       44.48       51.02     12.89 o 
  -5  15   1       28.92       11.97     10.77 o 
  -4  15   1       96.71       69.76      9.32 o 
  -3  15   1      141.20      162.80     18.43 o 
  -2  15   1      780.25      771.83     56.91 o 
  -1  15   1     2851.27     2644.41    160.78 o 
   0  15   1      588.36      575.27     36.64 o 
   1  15   1      667.82      637.59     40.44 o 
   2  15   1      264.56      251.87     20.64 o 
   3  15   1      305.85      343.58     26.62 o 
   4  15   1      527.74      515.64     39.18 o 
   5  15   1       16.66        0.71      7.48 o 
   6  15   1      160.65      164.15     26.72 o 
   7  15   1       11.82        8.31      6.99 o 
  -6  16   1      424.65      415.84     68.87 o 
  -5  16   1        1.45        6.65      7.48 o 
  -4  16   1        2.10       10.44      6.09 o 
  -3  16   1      684.59      653.33     49.63 o 
  -2  16   1     2340.87     2279.07    164.95 o 
  -1  16   1      144.85      120.06     10.10 o 
   0  16   1     2226.13     1958.51    119.05 o 
   1  16   1      546.85      554.53     42.82 o 
   2  16   1      628.64      657.01     47.86 o 
   3  16   1       54.04       62.94      8.91 o 
   4  16   1      191.63      215.37     17.92 o 
   5  16   1       41.51       36.82      9.58 o 
   6  16   1       79.20       82.51     20.39 o 
  -6  17   1       13.93       13.44      8.62 o 
  -5  17   1       28.15       16.24      8.41 o 
  -4  17   1       82.89       75.91      9.98 o 
  -3  17   1       62.36       72.34     10.78 o 
  -2  17   1        3.89       19.33      7.26 o 
  -1  17   1        0.00       13.17     14.01 o 
   0  17   1       84.20       74.00      9.12 o 
   1  17   1       27.42        9.34      9.54 o 
   2  17   1      139.81      127.96     12.78 o 
   3  17   1        2.54        1.53      6.32 o 
   4  17   1        0.41        0.00      6.07 o 
   5  17   1      536.97      500.64     46.75 o 
   6  17   1       48.48       62.10     15.45 o 
  -5  18   1       69.22       75.18     12.07 o 
  -4  18   1       81.27       78.28     10.21 o 
  -3  18   1        6.34        5.30      6.87 o 
  -2  18   1     1579.79     1564.95    114.51 o 
  -1  18   1       18.49        6.08      6.81 o 
   0  18   1      618.55      566.94     42.69 o 
   1  18   1       53.29       81.56     26.93 o 
   2  18   1      153.19      141.82     14.08 o 
   3  18   1       23.66        9.03      7.10 o 
   4  18   1      719.46      716.08     63.22 o 
   5  18   1       30.98       28.19      9.97 o 
  -4  19   1        0.86        0.00      6.88 o 
  -3  19   1      660.21      667.15     50.32 o 
  -2  19   1       36.70       35.21      9.19 o 
  -1  19   1      656.68      683.68     51.87 o 
   0  19   1       72.60       54.48      7.76 o 
   1  19   1        0.60        0.00      5.91 o 
   2  19   1      114.72      113.28     12.52 o 
   3  19   1      228.18      190.98     17.46 o 
   4  19   1       40.02       59.30     19.95 o 
  -3  20   1      277.73      260.75     21.92 o 
  -2  20   1      117.38       95.51     11.59 o 
  -1  20   1      369.76      348.14     28.91 o 
   0  20   1       54.80       41.07      7.38 o 
   1  20   1       85.30       82.27     11.04 o 
   2  20   1      497.08      497.34     38.21 o 
   3  20   1       62.42       64.61     10.31 o 
  -2  21   1       12.77       21.23      8.44 o 
  -1  21   1      125.38      131.26     14.43 o 
   0  21   1       21.96        3.83      7.72 o 
   1  21   1       70.12       67.07     10.88 o 
   2  21   1      138.04      122.96     13.68 o 
 -10   0   2      486.29      461.20     54.26 o 
  -9   0   2      725.18      693.40     79.79 o 
  -8   0   2      208.04      204.27     24.74 o 
  -7   0   2     4783.38     4758.02    527.43 o 
  -6   0   2      499.52      589.79     36.60 o 
  -5   0   2     1599.08     1350.95     76.03 o 
  -4   0   2     1197.36     1085.36     62.28 o 
  -3   0   2     9885.59    10164.52    565.29 o 
  -2   0   2    31531.74    31124.49   2662.03 o 
  -1   0   2     4654.33     4924.37    431.73 o 
   0   0   2    81224.70    79631.14   8814.66 o 
   1   0   2     2410.13     3037.42    195.77 o 
   2   0   2       37.76       71.09     18.82 o 
   3   0   2        3.13        7.22      3.99 o 
   4   0   2        3.38        3.19      3.19 o 
   5   0   2      451.90      421.69     32.92 o 
   6   0   2     1228.80     1174.54    132.46 o 
   7   0   2      115.69       83.78     12.77 o 
   8   0   2     1463.92     1468.98    165.97 o 
   9   0   2       49.96       63.04     13.56 o 
  10   0   2     1269.80     1508.87    169.96 o 
 -10   1   2        2.65        0.00      5.34 o 
  -9   1   2       61.89       57.12      7.90 o 
  -8   1   2     1837.49     1803.67    141.62 o 
  -7   1   2      403.72      361.72     33.11 o 
  -6   1   2      401.11      391.92     17.50 o 
  -5   1   2       65.71       72.63      4.86 o 
  -4   1   2    26338.98    26492.16   1050.19 o 
  -3   1   2    21816.78    21510.45    855.23 o 
  -2   1   2    29848.64    31477.55   1886.01 o 
  -1   1   2    32635.25    32463.36   2180.69 o 
   0   1   2    14609.37    15225.76    765.15 o 
   1   1   2      154.30      128.32      6.22 o 
   2   1   2      939.13     1057.55     47.09 o 
   3   1   2       55.34       69.08     15.14 o 
   4   1   2     2272.28     2242.12    151.52 o 
   5   1   2      809.80      900.98     58.20 o 
   6   1   2       55.12       52.61      7.04 o 
   7   1   2      136.33      128.03     12.12 o 
   8   1   2        3.80        1.42      4.98 o 
   9   1   2      557.02      675.44     54.73 o 
  10   1   2       41.03       27.53      7.90 o 
 -10   2   2       38.13       48.39      7.60 o 
  -9   2   2      492.88      532.82     43.16 o 
  -8   2   2     2403.33     2392.12    186.76 o 
  -7   2   2       30.61       18.94      8.78 o 
  -6   2   2     1995.69     1882.75     78.05 o 
  -5   2   2     1662.94     1602.54     66.95 o 
  -4   2   2     3740.72     3978.45    166.61 o 
  -3   2   2    46714.85    46157.55   2079.77 o 
  -2   2   2      409.65      335.93     17.71 o 
  -1   2   2      216.83      221.22     14.16 o 
   0   2   2     3244.06     3203.05    151.07 o 
   1   2   2     1835.83     1777.35     77.87 o 
   2   2   2     1647.55     1448.51     72.90 o 
   3   2   2     2712.74     2635.39    180.22 o 
   4   2   2    18410.77    18245.97   1228.17 o 
   5   2   2     6068.33     6479.27    504.97 o 
   6   2   2     4591.93     4878.14    383.10 o 
   7   2   2      462.20      458.86     37.24 o 
   8   2   2      588.88      659.52     53.04 o 
   9   2   2       79.63       57.05      8.73 o 
 -10   3   2       57.88       59.50     10.37 o 
  -9   3   2     1221.01     1276.67    100.71 o 
  -8   3   2      676.03      614.94     49.65 o 
  -7   3   2     1192.47     1244.68     97.33 o 
  -6   3   2     1569.04     1603.24     92.54 o 
  -5   3   2       11.57       17.92      3.74 o 
  -4   3   2     6875.90     6763.89    308.64 o 
  -3   3   2      278.77      282.55     12.38 o 
  -2   3   2      287.86      344.06     16.09 o 
  -1   3   2     1298.94     1333.86     56.61 o 
   0   3   2     6987.36     7417.29    384.02 o 
   1   3   2    14106.56    13625.30    587.01 o 
   2   3   2      134.11      176.49     19.53 o 
   3   3   2    12641.35    12477.65    839.04 o 
   4   3   2     2549.02     2699.95    183.58 o 
   5   3   2    11590.42    11663.46    783.78 o 
   6   3   2     7336.99     7404.38    577.19 o 
   7   3   2      224.10      241.13     20.88 o 
   8   3   2      300.38      257.23     22.57 o 
   9   3   2      345.63      341.10     43.49 o 
 -10   4   2      117.79      161.52     25.93 o 
  -9   4   2     1175.28     1195.76     95.63 o 
  -8   4   2      892.03      928.91     73.63 o 
  -7   4   2      314.13      302.08     22.05 o 
  -6   4   2      371.43      368.59     21.45 o 
  -5   4   2     5361.97     5127.22    233.45 o 
  -4   4   2     5344.44     5241.93    225.73 o 
  -3   4   2      110.20       80.97      7.43 o 
  -2   4   2     2019.79     2276.33    106.03 o 
  -1   4   2     2484.50     2794.36    119.17 o 
   0   4   2    28226.04    27210.86   1276.06 o 
   1   4   2    21198.46    21836.96    943.45 o 
   2   4   2     4265.51     4472.10    230.30 o 
   3   4   2     1935.24     1861.55    126.28 o 
   4   4   2      591.72      696.45     47.86 o 
   5   4   2     1290.62     1226.38     83.00 o 
   6   4   2      314.20      330.29     28.21 o 
   7   4   2      575.41      595.44     47.96 o 
   8   4   2     1058.64     1127.56     90.56 o 
   9   4   2      401.46      501.08     42.32 o 
 -10   5   2        0.55        9.21      6.13 o 
  -9   5   2      172.30      176.72     19.15 o 
  -8   5   2      600.72      673.55     54.44 o 
  -7   5   2        0.97        3.48      3.51 o 
  -6   5   2        0.14        3.87      2.23 o 
  -5   5   2     5584.64     5341.35    307.24 o 
  -4   5   2     4604.39     4454.57    207.59 o 
  -3   5   2      855.23      770.03     41.90 o 
  -2   5   2      242.70      276.08     12.51 o 
  -1   5   2       50.17       46.33      2.58 o 
   0   5   2    29446.57    29069.49   1373.82 o 
   1   5   2    19439.96    19296.12    832.33 o 
   2   5   2     5358.11     4829.28    229.01 o 
   3   5   2       57.30       54.27      7.19 o 
   4   5   2     6478.87     6852.33    462.05 o 
   5   5   2      823.48      854.65     58.69 o 
   6   5   2      117.70      121.50      9.95 o 
   7   5   2     1180.17     1267.61    100.99 o 
   8   5   2      126.90      128.31     23.94 o 
   9   5   2     1152.27     1395.62    110.87 o 
  -9   6   2        0.43        0.00      5.56 o 
  -8   6   2      179.34      180.42     16.33 o 
  -7   6   2      874.75      876.19     59.91 o 
  -6   6   2        9.50       18.39      3.81 o 
  -5   6   2       36.13       38.80      3.94 o 
  -4   6   2      109.28      123.82     17.74 o 
  -3   6   2    13744.48    13473.78    707.57 o 
  -2   6   2       98.28       87.36      4.35 o 
  -1   6   2    14339.43    14235.71    667.85 o 
   0   6   2      293.43      288.55     13.86 o 
   1   6   2     3342.86     3207.31    166.73 o 
   2   6   2      907.73      987.66     46.83 o 
   3   6   2     2303.38     2155.43    111.10 o 
   4   6   2        7.02       11.06      3.14 o 
   5   6   2        5.67        7.36      3.62 o 
   6   6   2       16.02       13.47      4.09 o 
   7   6   2      404.15      405.33     33.57 o 
   8   6   2      118.69      177.90     16.64 o 
   9   6   2       51.09       54.55      9.03 o 
  -9   7   2      536.23      539.13     44.29 o 
  -8   7   2       41.55       41.85      7.27 o 
  -7   7   2       85.30       95.60      8.54 o 
  -6   7   2      281.75      302.23     21.87 o 
  -5   7   2     4949.56     4843.96    255.76 o 
  -4   7   2     9344.80     9147.77    482.00 o 
  -3   7   2     4777.55     4556.35    241.40 o 
  -2   7   2     3942.30     3977.16    190.69 o 
  -1   7   2     3809.47     3801.25    179.07 o 
   0   7   2     7895.54     7723.53    358.19 o 
   1   7   2     3101.48     2991.34    158.01 o 
   2   7   2     1739.23     1790.78     84.81 o 
   3   7   2     2426.32     2441.79    114.20 o 
   4   7   2     1102.32     1176.79     79.46 o 
   5   7   2     2653.51     2592.18    174.79 o 
   6   7   2      177.09      189.07     31.10 o 
   7   7   2     1061.56     1027.09     82.38 o 
   8   7   2      235.44      232.49     21.15 o 
   9   7   2        3.61       11.75      7.04 o 
  -9   8   2        3.06        2.09      5.90 o 
  -8   8   2       75.74       82.30      9.54 o 
  -7   8   2      187.96      202.72     16.35 o 
  -6   8   2      623.37      574.15     39.71 o 
  -5   8   2     1550.38     1560.05     82.75 o 
  -4   8   2     1875.96     1917.46    102.10 o 
  -3   8   2     2854.79     2628.40    140.29 o 
  -2   8   2     3169.38     2770.16    121.59 o 
  -1   8   2     1274.00     1299.84     68.67 o 
   0   8   2     1671.27     1539.90     72.80 o 
   1   8   2       27.88       48.78      3.52 o 
   2   8   2      835.30      810.95     38.89 o 
   3   8   2     4526.46     4623.56    217.23 o 
   4   8   2      434.26      425.74     26.73 o 
   5   8   2     1719.51     1759.07    120.03 o 
   6   8   2      620.30      738.90     50.18 o 
   7   8   2       28.80       36.19      6.09 o 
   8   8   2       68.41       71.14      9.86 o 
   9   8   2      189.25      176.07     19.55 o 
  -9   9   2        9.39        6.59      7.58 o 
  -8   9   2       81.27      120.63     21.54 o 
  -7   9   2      276.69      279.78     20.83 o 
  -6   9   2      110.81      122.56     10.36 o 
  -5   9   2     6473.74     6124.77    367.05 o 
  -4   9   2      402.94      408.19     22.27 o 
  -3   9   2      386.79      351.49     19.55 o 
  -2   9   2     2923.11     2945.41    154.79 o 
  -1   9   2      199.16      209.98      9.75 o 
   0   9   2       54.90       77.16      5.38 o 
   1   9   2     8720.21     8618.87    401.68 o 
   2   9   2     6310.24     6560.79    344.80 o 
   3   9   2      690.51      744.29     35.41 o 
   4   9   2     1199.94     1133.50     69.73 o 
   5   9   2      356.05      341.16     56.09 o 
   6   9   2       72.10       59.48     14.98 o 
   7   9   2      143.28      119.51     19.46 o 
   8   9   2        8.34        0.00      6.47 o 
   9   9   2      670.84      731.40     59.52 o 
  -9  10   2       27.19       40.09     12.37 o 
  -8  10   2      164.73      180.12     25.53 o 
  -7  10   2      648.92      639.07     44.67 o 
  -6  10   2     1775.29     1793.00    121.88 o 
  -5  10   2      151.76      170.18     19.17 o 
  -4  10   2     5301.34     5232.82    314.43 o 
  -3  10   2      447.95      369.16     23.77 o 
  -2  10   2      257.51      230.79     13.38 o 
  -1  10   2      229.54      224.87     10.24 o 
   0  10   2     3009.55     2644.73    124.66 o 
   1  10   2      583.61      673.69     29.68 o 
   2  10   2     7948.04     7761.58    364.17 o 
   3  10   2      303.98      300.91     15.05 o 
   4  10   2     1172.87     1142.69     70.01 o 
   5  10   2       12.25       14.84      7.05 o 
   6  10   2      146.80      158.86     32.50 o 
   7  10   2        7.73        1.35      5.13 o 
   8  10   2      851.37      899.47     72.21 o 
  -8  11   2      334.98      323.39     27.89 o 
  -7  11   2      528.86      511.74     36.64 o 
  -6  11   2       12.99        2.47      7.72 o 
  -5  11   2      808.37      788.51     54.11 o 
  -4  11   2      198.76      184.69     13.20 o 
  -3  11   2      245.93      220.64     14.77 o 
  -2  11   2     1007.02     1207.49     65.52 o 
  -1  11   2     4806.61     4560.11    197.09 o 
   0  11   2       23.72       18.42      3.32 o 
   1  11   2     2144.25     2127.17    111.20 o 
   2  11   2     2851.16     2817.14    131.50 o 
   3  11   2     1371.17     1415.58     67.58 o 
   4  11   2       16.49       12.11      4.03 o 
   5  11   2      695.31      763.00     53.01 o 
   6  11   2      107.38      120.60     23.30 o 
   7  11   2       16.48       24.46      6.41 o 
   8  11   2       20.58       20.69      8.41 o 
  -8  12   2      120.80      142.63     19.89 o 
  -7  12   2      142.02      162.55     14.72 o 
  -6  12   2       34.30       31.25      5.74 o 
  -5  12   2        0.94        8.19      4.40 o 
  -4  12   2      268.00      290.80     18.82 o 
  -3  12   2      381.33      356.97     23.03 o 
  -2  12   2     4024.44     3820.90    202.40 o 
  -1  12   2       93.54       99.29      8.51 o 
   0  12   2     2799.98     2682.35    126.54 o 
   1  12   2     1988.62     1991.20    102.59 o 
   2  12   2      392.28      407.51     20.37 o 
   3  12   2     2431.51     2402.94    112.69 o 
   4  12   2      455.29      377.10     24.64 o 
   5  12   2       26.61       12.36      7.07 o 
   6  12   2      953.48     1105.77     76.46 o 
   7  12   2        6.61        0.49      5.82 o 
   8  12   2      251.69      304.72     27.06 o 
  -8  13   2        0.57        1.43      5.75 o 
  -7  13   2       28.94       37.20      6.81 o 
  -6  13   2      445.52      429.90     73.13 o 
  -5  13   2      363.75      344.23     24.95 o 
  -4  13   2      322.85      298.04     19.17 o 
  -3  13   2     1110.69      950.68     58.18 o 
  -2  13   2      285.84      254.52     14.42 o 
  -1  13   2     3808.30     3864.63    277.00 o 
   0  13   2      167.20      161.67      9.11 o 
   1  13   2       20.12       17.22      3.17 o 
   2  13   2      166.45      182.24     11.17 o 
   3  13   2      700.28      690.56     32.96 o 
   4  13   2     1155.77     1193.24    106.52 o 
   5  13   2      275.26      253.10     68.68 o 
   6  13   2     1337.10     1508.81    102.73 o 
   7  13   2      836.82      881.12     61.30 o 
  -7  14   2      228.42      213.33     36.05 o 
  -6  14   2     1123.61     1126.45     78.42 o 
  -5  14   2       71.01       67.48     22.74 o 
  -4  14   2      303.11      284.91     22.42 o 
  -3  14   2       80.58       85.92      7.73 o 
  -2  14   2       93.45       93.93      7.11 o 
  -1  14   2      705.32      700.89     42.66 o 
   0  14   2       22.02       19.91      7.26 o 
   1  14   2       40.16       30.45      6.19 o 
   2  14   2     3199.20     3218.55    150.97 o 
   3  14   2     2693.12     2704.54    141.63 o 
   4  14   2     2187.34     2221.35    190.60 o 
   5  14   2      446.32      430.04     95.15 o 
   6  14   2      137.34      134.47     22.12 o 
   7  14   2     1248.48     1424.13     97.76 o 
  -7  15   2     1096.76     1130.52     78.60 o 
  -6  15   2      328.53      334.15     45.72 o 
  -5  15   2     1625.50     1620.76    139.84 o 
  -4  15   2      391.48      396.70     30.98 o 
  -3  15   2       45.56       44.76      7.32 o 
  -2  15   2      383.23      401.01     31.34 o 
  -1  15   2      448.55      405.22     26.28 o 
   0  15   2      103.09       76.57      9.89 o 
   1  15   2      277.35      227.78     12.48 o 
   2  15   2      597.55      570.80     31.96 o 
   3  15   2     1519.68     1508.04    111.34 o 
   4  15   2      100.28      140.49     16.47 o 
   5  15   2      216.69      180.65     19.53 o 
   6  15   2      235.48      178.58     32.12 o 
   7  15   2        3.80        8.24      8.05 o 
  -6  16   2      635.91      724.69     50.47 o 
  -5  16   2      192.46      211.07     24.74 o 
  -4  16   2      109.69       96.98     10.80 o 
  -3  16   2       50.01       34.69     12.69 o 
  -2  16   2     3024.36     2988.39    215.64 o 
  -1  16   2       12.63        6.39      6.40 o 
   0  16   2      799.59      776.25     57.97 o 
   1  16   2     1588.65     1501.33    108.29 o 
   2  16   2     1542.82     1490.23    109.22 o 
   3  16   2      194.16      203.57     18.08 o 
   4  16   2        1.86        0.00      5.69 o 
   5  16   2       99.82       90.15     13.23 o 
   6  16   2      450.62      426.83     97.25 o 
  -6  17   2      102.01       61.16     15.54 o 
  -5  17   2      457.07      492.12     45.04 o 
  -4  17   2      274.42      286.30     22.64 o 
  -3  17   2     2903.98     2924.04    210.02 o 
  -2  17   2       57.44       61.76      9.24 o 
  -1  17   2     5553.18     5343.45    382.71 o 
   0  17   2     1233.62     1149.52     83.19 o 
   1  17   2        1.32        0.30      6.16 o 
   2  17   2      150.37      134.23     13.58 o 
   3  17   2      226.04      216.01     18.85 o 
   4  17   2      698.08      739.42     66.08 o 
   5  17   2     1281.97     1397.57    122.60 o 
   6  17   2        6.63       11.75     23.00 o 
  -5  18   2       11.73       10.26      9.58 o 
  -4  18   2      142.91      123.27     13.26 o 
  -3  18   2      161.55      196.74     19.08 o 
  -2  18   2     3117.52     3087.68    221.49 o 
  -1  18   2      842.29      789.21     59.03 o 
   0  18   2       48.57       39.88     18.05 o 
   1  18   2      497.91      443.66     34.11 o 
   2  18   2      308.41      305.97     35.44 o 
   3  18   2      106.42       87.05     10.82 o 
   4  18   2       52.49       28.46     10.73 o 
   5  18   2       87.15      128.54     31.92 o 
  -4  19   2      165.66      154.70     15.14 o 
  -3  19   2       35.02       24.80      8.06 o 
  -2  19   2       33.47       32.76      8.36 o 
  -1  19   2       94.14       87.37     10.75 o 
   0  19   2       17.48        8.35      7.67 o 
   1  19   2      680.75      664.53     42.79 o 
   2  19   2      145.58      164.17     15.80 o 
   3  19   2     1483.79     1599.58    116.25 o 
   4  19   2      309.74      344.33     34.49 o 
  -3  20   2        3.93        3.37      7.39 o 
  -2  20   2      122.41      113.18     12.75 o 
  -1  20   2      151.17      134.22     13.79 o 
   0  20   2       81.81       82.14     10.98 o 
   1  20   2      204.27      210.75     16.10 o 
   2  20   2     1011.06     1044.57     78.24 o 
   3  20   2       48.23       48.25     12.88 o 
  -2  21   2       44.94       29.89     13.27 o 
  -1  21   2      169.41      169.25     16.79 o 
   0  21   2       12.74       12.27      8.15 o 
   1  21   2      171.52      180.73     21.35 o 
 -10   1   3       10.58        8.38      8.38 o 
  -9   1   3     1137.70     1074.63     86.04 o 
  -8   1   3      801.41      811.16     64.88 o 
  -7   1   3       56.05       54.25      5.08 o 
  -6   1   3        4.11        3.30      1.54 o 
  -5   1   3     6691.19     6446.30    255.63 o 
  -4   1   3      863.24     1043.05     40.71 o 
  -3   1   3    17026.03    17036.22    797.53 o 
  -2   1   3    41119.58    41794.77   2483.37 o 
  -1   1   3    10855.56    10912.67    559.95 o 
   0   1   3    18794.62    18257.51    900.69 o 
   1   1   3      982.79      792.16     37.84 o 
   2   1   3      585.20      680.95     27.55 o 
   4   1   3       49.32       74.70     18.96 o 
   5   1   3     3276.55     3232.97    252.77 o 
   6   1   3     1794.12     1788.62    141.62 o 
   7   1   3      417.52      440.16     36.11 o 
   8   1   3       12.35        0.40      5.64 o 
   9   1   3      569.56      695.58     56.99 o 
 -10   2   3      165.02      156.08     14.94 o 
  -9   2   3       67.01       81.31      9.30 o 
  -8   2   3      120.63      135.74     12.69 o 
  -7   2   3      822.40      742.70     40.81 o 
  -6   2   3      389.92      375.05     16.04 o 
  -5   2   3      135.75      134.11      6.02 o 
  -4   2   3    19427.25    19556.45    958.40 o 
  -3   2   3     3333.66     3408.08    172.95 o 
  -2   2   3    39719.47    39695.82   2664.44 o 
  -1   2   3     4480.49     4505.09    228.99 o 
   0   2   3     3228.15     3465.20    172.09 o 
   1   2   3     5419.18     5687.69    263.48 o 
   2   2   3     2080.53     2349.55    111.45 o 
   3   2   3       10.55       19.06      5.02 o 
   4   2   3     2301.84     2413.02    163.67 o 
   5   2   3        6.27       17.90      7.79 o 
   6   2   3      532.11      594.46     47.96 o 
   7   2   3      144.31      201.28     18.05 o 
   8   2   3      381.71      366.26     31.03 o 
   9   2   3        4.01        0.00      6.13 o 
 -10   3   3       38.88       40.72      7.27 o 
  -9   3   3      320.39      356.07     30.18 o 
  -8   3   3       42.02       47.34      9.97 o 
  -7   3   3      311.93      285.91     17.70 o 
  -6   3   3      310.87      310.97     16.39 o 
  -5   3   3       48.70       39.79      2.49 o 
  -4   3   3     1065.40     1129.03     63.14 o 
  -3   3   3     3364.49     3414.76    191.65 o 
  -2   3   3      168.71      177.41     11.10 o 
  -1   3   3     1117.33     1088.82     55.19 o 
   0   3   3    16887.66    17742.18    836.82 o 
   1   3   3    34619.58    34654.44   1625.09 o 
   2   3   3    20474.14    21057.57    982.01 o 
   3   3   3      122.32      104.00     17.39 o 
   4   3   3     5063.23     5518.70    373.98 o 
   5   3   3      181.60      186.20     25.34 o 
   6   3   3     1285.56     1421.52    112.28 o 
   7   3   3      159.73      189.46     38.30 o 
   8   3   3       21.34       26.43      6.47 o 
   9   3   3       57.03       29.48     15.96 o 
 -10   4   3       55.14       47.15     23.54 o 
  -9   4   3       57.90       57.35      7.84 o 
  -8   4   3     1324.63     1374.21    109.17 o 
  -7   4   3      120.19      140.07      9.28 o 
  -6   4   3      408.37      396.68     23.41 o 
  -5   4   3      199.56      200.39     10.59 o 
  -4   4   3     1020.33      991.78     44.97 o 
  -3   4   3      403.47      348.24     16.43 o 
  -2   4   3     2255.09     2494.98    116.57 o 
  -1   4   3      993.82     1114.91     46.20 o 
   0   4   3     5966.44     6528.19    303.63 o 
   1   4   3      313.45      295.67     14.01 o 
   2   4   3    21367.16    21999.15   1034.08 o 
   3   4   3     1042.30     1017.07     57.44 o 
   4   4   3     3695.01     3438.55    231.72 o 
   5   4   3     7509.44     7816.82    528.61 o 
   6   4   3        7.91       29.32     10.11 o 
   7   4   3      828.79      796.30     64.32 o 
   8   4   3      129.99      133.67     13.81 o 
   9   4   3      250.43      227.38     21.15 o 
 -10   5   3      142.17      160.08     15.20 o 
  -9   5   3      112.76      129.51     12.61 o 
  -8   5   3      322.08      330.16     32.32 o 
  -7   5   3      302.47      297.76     21.12 o 
  -6   5   3      326.23      352.77     20.93 o 
  -5   5   3      604.28      627.49     34.00 o 
  -4   5   3      111.00      122.75      6.51 o 
  -3   5   3      108.58      113.73      5.21 o 
  -2   5   3      295.25      287.36     13.73 o 
  -1   5   3      151.95      148.21      7.43 o 
   0   5   3      573.85      682.71     35.87 o 
   1   5   3      116.98      104.28      6.31 o 
   2   5   3     6742.83     6738.81    315.84 o 
   3   5   3     5154.65     5015.43    259.12 o 
   4   5   3     6768.53     6862.69    343.06 o 
   5   5   3     1839.53     1896.02    127.11 o 
   6   5   3        2.82        5.50      3.82 o 
   7   5   3      708.33      742.85     59.52 o 
   8   5   3      361.40      426.34     35.55 o 
   9   5   3        2.20        7.40      7.04 o 
  -9   6   3      438.57      503.00     41.18 o 
  -8   6   3        0.09        0.00      4.41 o 
  -7   6   3      229.38      217.60     16.07 o 
  -6   6   3       57.72       73.95      5.40 o 
  -5   6   3       79.16       82.31      5.35 o 
  -4   6   3     7112.11     6771.79    356.83 o 
  -3   6   3     4986.72     4956.53    233.72 o 
  -2   6   3     1978.33     1697.84     79.80 o 
  -1   6   3       12.77       23.19      3.04 o 
   0   6   3    17271.45    16800.02    788.16 o 
   1   6   3    28155.53    28807.25   1482.30 o 
   2   6   3      800.11      857.08     40.17 o 
   3   6   3       90.69      172.39     11.87 o 
   4   6   3     1630.90     1784.56    100.62 o 
   5   6   3     3155.35     3156.90    211.71 o 
   6   6   3     1681.25     1932.97    129.36 o 
   7   6   3      170.25      170.50     32.71 o 
   8   6   3     1177.97     1217.39     97.33 o 
   9   6   3      766.20      989.61     79.55 o 
  -9   7   3        1.83        0.00      5.16 o 
  -8   7   3       87.76       83.56      9.77 o 
  -7   7   3      914.95      876.36     60.01 o 
  -6   7   3       79.85       80.98      5.95 o 
  -5   7   3      100.30      114.48      9.05 o 
  -4   7   3     2144.67     2044.99    109.10 o 
  -3   7   3     3392.94     3060.39    146.15 o 
  -2   7   3     2960.99     3026.88    140.54 o 
  -1   7   3      613.40      570.16     27.07 o 
   0   7   3    34019.00    33457.44   1561.66 o 
   1   7   3      183.32      189.27      9.43 o 
   2   7   3      107.86      129.05      7.11 o 
   3   7   3     1368.09     1379.48     65.16 o 
   4   7   3      203.98      170.23     22.61 o 
   5   7   3       50.75       65.35     14.95 o 
   6   7   3       31.28       38.70     12.55 o 
   7   7   3      685.75      715.36     58.11 o 
   8   7   3      215.62      235.41     21.72 o 
   9   7   3      493.22      634.11     52.19 o 
  -9   8   3      104.80      128.64     17.55 o 
  -8   8   3     1393.55     1414.57    112.27 o 
  -7   8   3        0.81        5.85      3.97 o 
  -6   8   3     4432.08     4263.42    287.91 o 
  -5   8   3     1927.30     1807.59     96.21 o 
  -4   8   3        1.26        2.83      2.52 o 
  -3   8   3     4104.64     3759.97    198.37 o 
  -2   8   3       11.09       10.18      1.80 o 
  -1   8   3     9211.39     8720.54    408.02 o 
   0   8   3    12874.38    12467.15    582.75 o 
   1   8   3       47.61       57.36      5.34 o 
   2   8   3     7629.87     7785.82    364.83 o 
   3   8   3     3199.86     3152.89    148.95 o 
   4   8   3     3785.29     3810.72    229.43 o 
   5   8   3     1225.00     1367.77     94.32 o 
   6   8   3      886.00      949.45     63.84 o 
   7   8   3     1301.93     1326.88    105.51 o 
   8   8   3      154.99      211.19     32.32 o 
   9   8   3       21.33       17.36      8.17 o 
  -9   9   3       24.27       15.09      8.78 o 
  -8   9   3      100.36       99.77     11.17 o 
  -7   9   3     2711.89     2746.45    185.36 o 
  -6   9   3     2260.83     2132.94    144.33 o 
  -5   9   3     2720.67     2613.91    138.38 o 
  -4   9   3     7129.37     6930.27    363.26 o 
  -3   9   3      766.17      717.09     38.32 o 
  -2   9   3      514.94      451.84     20.57 o 
  -1   9   3      275.18      266.13     13.06 o 
   0   9   3     2718.76     2650.43    125.08 o 
   1   9   3    11449.07    11388.27    489.97 o 
   2   9   3      136.47      178.28      9.30 o 
   3   9   3     3604.48     3724.47    174.24 o 
   4   9   3     2893.95     2981.91    177.82 o 
   5   9   3      926.04      885.56     60.94 o 
   6   9   3     1710.17     1843.19    124.78 o 
   7   9   3       24.19        9.52      6.46 o 
   8   9   3      156.44      213.16     20.29 o 
  -9  10   3      225.66      237.29     21.11 o 
  -8  10   3      243.07      242.68     21.67 o 
  -7  10   3      212.05      209.90     16.26 o 
  -6  10   3       99.36       89.13      8.44 o 
  -5  10   3     2517.00     2474.97    147.63 o 
  -4  10   3     4887.73     4630.48    277.94 o 
  -3  10   3     3585.66     3537.73    214.41 o 
  -2  10   3     1243.69     1197.81     48.29 o 
  -1  10   3     3859.35     3640.39    171.50 o 
   0  10   3      143.06      134.61      7.32 o 
   1  10   3     5624.11     5404.07    234.04 o 
   2  10   3      493.21      463.60     20.62 o 
   3  10   3       92.41      106.56      6.19 o 
   4  10   3        5.85        2.39      3.22 o 
   5  10   3     1854.99     1794.38    121.42 o 
   6  10   3     1317.68     1406.63     95.90 o 
   7  10   3      196.86      190.12     49.14 o 
   8  10   3      512.13      546.46     45.42 o 
  -8  11   3      128.59      125.65     14.76 o 
  -7  11   3       17.07       11.78      5.28 o 
  -6  11   3      362.21      297.71     41.46 o 
  -5  11   3      976.91      866.76     53.17 o 
  -4  11   3       41.51       45.20      5.41 o 
  -3  11   3     6382.87     5989.73    360.54 o 
  -2  11   3       57.69       63.62      7.43 o 
  -1  11   3     3920.82     4037.90    189.00 o 
   0  11   3     7931.18     7323.22    316.18 o 
   1  11   3     1318.54     1216.16     63.00 o 
   2  11   3     6172.54     5897.63    276.82 o 
   3  11   3       15.07       20.36      3.10 o 
   4  11   3      197.80      194.35     13.50 o 
   5  11   3     1607.30     1656.50    111.70 o 
   6  11   3       14.88       16.34      8.74 o 
   7  11   3     1716.96     1950.30    153.75 o 
   8  11   3      550.77      578.82     48.51 o 
  -8  12   3      308.14      338.65     25.12 o 
  -7  12   3      775.80      726.41     50.57 o 
  -6  12   3      173.32      167.97     27.18 o 
  -5  12   3        3.92        4.55      4.33 o 
  -4  12   3      204.82      208.03     14.55 o 
  -3  12   3     1120.44     1161.36     71.87 o 
  -2  12   3     2431.81     2123.97    102.36 o 
  -1  12   3     1269.93     1344.48     63.18 o 
   0  12   3      202.92      212.06     12.11 o 
   1  12   3     1818.78     1780.60     91.59 o 
   2  12   3      203.08      205.39     12.18 o 
   3  12   3      151.15      154.20      9.09 o 
   4  12   3        2.46        7.02      9.93 o 
   5  12   3     2240.77     2325.43    201.71 o 
   6  12   3      573.15      561.97    148.63 o 
   7  12   3        0.30        5.30      6.21 o 
   8  12   3      386.55      421.55    112.34 o 
  -8  13   3       29.88       48.52      7.51 o 
  -7  13   3      622.13      693.03     47.57 o 
  -6  13   3        3.29        5.89      5.02 o 
  -5  13   3      351.49      331.83     24.29 o 
  -4  13   3      248.41      238.63     16.11 o 
  -3  13   3       40.71       34.91      5.19 o 
  -2  13   3      560.36      537.28     34.21 o 
  -1  13   3      172.18      177.00      8.94 o 
   0  13   3       83.02       82.23      6.09 o 
   1  13   3     3452.07     3236.24    166.49 o 
   2  13   3        7.28        7.61      4.43 o 
   3  13   3     2317.12     2389.88    112.11 o 
   4  13   3     1729.34     1883.56    162.44 o 
   5  13   3       84.29       87.93     40.66 o 
   6  13   3     1057.87     1049.36     91.95 o 
   7  13   3      165.05      179.27     28.91 o 
  -7  14   3        0.85        4.72      5.75 o 
  -6  14   3     1003.01     1001.18     69.73 o 
  -5  14   3      741.43      841.92     56.83 o 
  -4  14   3       91.95       90.17      9.32 o 
  -3  14   3      977.09      875.86     53.09 o 
  -2  14   3        5.73        4.65      4.45 o 
  -1  14   3        0.14        0.90      3.55 o 
   0  14   3      461.92      435.45     21.55 o 
   1  14   3     1533.09     1447.76     86.00 o 
   2  14   3      114.61      132.09      8.64 o 
   3  14   3      197.78      240.34     23.74 o 
   4  14   3      571.78      601.72     53.66 o 
   5  14   3      209.87      239.38     67.89 o 
   6  14   3       92.27      126.41     32.00 o 
   7  14   3        3.21        3.85      6.68 o 
  -7  15   3       34.72       27.64      7.83 o 
  -6  15   3        0.23        2.57      5.98 o 
  -5  15   3       77.97      100.71      9.49 o 
  -4  15   3      358.21      358.80     27.70 o 
  -3  15   3     1819.33     1770.99    127.07 o 
  -2  15   3      221.51      213.99     18.42 o 
  -1  15   3      189.59      206.34     17.48 o 
   0  15   3      971.17      896.52     43.74 o 
   1  15   3        0.29        1.23      3.27 o 
   2  15   3       27.42       25.80      4.18 o 
   3  15   3       62.46       52.81      8.29 o 
   4  15   3       29.05       24.29      8.82 o 
   5  15   3       10.25       15.10      9.39 o 
   6  15   3        9.38        8.87     13.71 o 
  -6  16   3       37.50       34.28      7.35 o 
  -5  16   3        8.71       12.85      6.21 o 
  -4  16   3       58.37       71.13     11.88 o 
  -3  16   3       68.80       79.55      9.93 o 
  -2  16   3     2557.66     2482.33    179.63 o 
  -1  16   3     2116.64     2053.92    148.41 o 
   0  16   3        5.47        4.93      4.96 o 
   1  16   3       56.94       53.25      6.78 o 
   2  16   3       63.01       55.55     10.41 o 
   3  16   3     1034.82     1096.43     80.23 o 
   4  16   3      621.74      651.01     58.23 o 
   5  16   3      448.31      478.77    101.19 o 
   6  16   3        1.93        0.00      8.99 o 
  -6  17   3       28.34       27.80      7.39 o 
  -5  17   3        0.32        2.36      6.21 o 
  -4  17   3       42.70       25.06      7.44 o 
  -3  17   3       46.01       31.96      7.80 o 
  -2  17   3      129.56      125.39     13.14 o 
  -1  17   3        0.26        8.85      7.73 o 
   0  17   3      203.37      150.50     14.18 o 
   1  17   3       17.40       12.02      9.97 o 
   2  17   3        2.33        0.00      5.78 o 
   3  17   3      155.06      160.22     15.46 o 
   4  17   3       52.12       40.22     10.62 o 
   5  17   3      469.38      450.02     42.91 o 
  -5  18   3        4.87        6.27      7.98 o 
  -4  18   3      142.42      115.14     12.44 o 
  -3  18   3      315.94      316.02     25.22 o 
  -2  18   3     1710.10     1654.71    120.26 o 
  -1  18   3      830.19      835.51     62.66 o 
   0  18   3      843.23      818.33     60.89 o 
   1  18   3        0.98        7.18      6.92 o 
   2  18   3       96.03      102.45     11.59 o 
   3  18   3      114.52      120.25     12.33 o 
   4  18   3      880.20      911.81     78.91 o 
   5  18   3      178.47      196.45     21.66 o 
  -4  19   3       14.69        4.10      7.04 o 
  -3  19   3      338.45      294.83     24.41 o 
  -2  19   3      254.98      264.45     21.82 o 
  -1  19   3      442.12      473.43     36.48 o 
   0  19   3      643.95      611.95     46.08 o 
   1  19   3      351.70      388.26     25.50 o 
   2  19   3      116.12       96.36     12.02 o 
   3  19   3      169.81      208.20     28.57 o 
   4  19   3      112.54      104.22     22.74 o 
  -3  20   3       34.06       32.18      8.89 o 
  -2  20   3       17.06        0.00      7.19 o 
  -1  20   3       77.23       60.73      9.86 o 
   0  20   3       61.20       50.90      9.41 o 
   1  20   3       89.68       95.84     12.09 o 
   2  20   3      334.10      353.76     29.27 o 
   3  20   3      224.27      250.78     22.02 o 
  -2  21   3        2.54        1.07      7.82 o 
  -1  21   3       15.78       32.83     18.27 o 
   0  21   3       40.73       19.58     12.31 o 
   1  21   3      105.32       64.25     14.38 o 
 -10   0   4      982.13     1035.70    115.70 o 
  -9   0   4     1235.77     1142.63    127.67 o 
  -8   0   4        2.92        2.39      6.38 o 
  -7   0   4      797.15      821.28     61.63 o 
  -6   0   4      867.26      744.66     42.48 o 
  -5   0   4     1805.13     1914.54    107.30 o 
  -4   0   4    25058.18    23571.47   1321.28 o 
  -3   0   4    14977.64    14523.78    987.30 o 
  -2   0   4      296.75      311.22     22.44 o 
  -1   0   4      828.23      882.45     57.30 o 
   0   0   4    11722.32    11718.48   1012.50 o 
   1   0   4    28563.53    29658.90   2320.62 o 
   2   0   4    12914.69    14329.76   1061.24 o 
   3   0   4     6642.45     6784.61    573.08 o 
   4   0   4     2794.66     2829.70    240.93 o 
   6   0   4     2777.87     2939.55    328.74 o 
   7   0   4     2193.01     2126.47    237.78 o 
   8   0   4      202.19      291.24     35.91 o 
   9   0   4     3617.68     4375.81    486.73 o 
 -10   1   4      103.11       97.57     19.55 o 
  -9   1   4      136.54      141.57     13.25 o 
  -8   1   4      133.48      130.39     12.12 o 
  -7   1   4     3124.04     3108.35    155.64 o 
  -6   1   4      273.77      265.26     10.95 o 
  -5   1   4     1602.82     1361.20     56.79 o 
  -4   1   4      708.94      856.50     44.30 o 
  -3   1   4    46285.50    46324.02   2778.42 o 
  -2   1   4       55.12      138.12      8.53 o 
  -1   1   4     1582.67     1715.63    100.03 o 
   0   1   4     1390.88     1294.63     75.13 o 
   1   1   4     4341.16     4345.36    223.48 o 
   2   1   4     2856.75     3089.96    163.73 o 
   4   1   4     1533.81     1431.91     86.94 o 
   6   1   4      490.20      446.10     36.95 o 
   7   1   4      220.70      241.49     21.44 o 
   8   1   4      212.97      247.08     37.10 o 
   9   1   4       21.08       16.65      8.17 o 
 -10   2   4        1.01        0.38      5.34 o 
  -9   2   4      100.45      118.78     11.56 o 
  -8   2   4     4018.08     3954.33    308.06 o 
  -7   2   4     2081.84     2152.41    115.96 o 
  -6   2   4      982.89      974.09     40.69 o 
  -5   2   4     1601.82     1579.55     71.22 o 
  -4   2   4      239.16      301.44     17.61 o 
  -3   2   4    32847.22    33481.77   2266.98 o 
  -2   2   4      288.41      277.51     18.05 o 
  -1   2   4      116.07      104.78      5.08 o 
   0   2   4    18407.70    19019.26    942.09 o 
   1   2   4      777.30      838.96     38.85 o 
   2   2   4    12389.71    13298.87    618.10 o 
   3   2   4     4362.45     4320.78    242.05 o 
   4   2   4      155.85      151.80     34.89 o 
   5   2   4     9206.68     9929.57    775.23 o 
   6   2   4       15.35       17.25      5.19 o 
   7   2   4       10.53        3.02      5.34 o 
   8   2   4       10.13        0.80      5.64 o 
   9   2   4      332.02      350.02     30.47 o 
 -10   3   4       18.30        9.34     10.37 o 
  -9   3   4     1771.47     1838.84    144.72 o 
  -8   3   4     1177.10     1187.33     92.25 o 
  -7   3   4     1095.59     1097.70     63.65 o 
  -6   3   4      990.48      938.59     42.96 o 
  -5   3   4     1507.38     1539.50     86.76 o 
  -4   3   4     6753.64     7141.50    402.09 o 
  -3   3   4       31.65       63.66      5.98 o 
  -2   3   4     2296.79     2443.16    124.34 o 
  -1   3   4     2787.68     2800.46    143.01 o 
   0   3   4     2000.34     2191.99    108.36 o 
   1   3   4    22724.61    22790.46    975.93 o 
   2   3   4      980.80     1041.95     49.07 o 
   3   3   4     4102.68     4430.70    247.41 o 
   4   3   4     8504.55     8450.74    471.69 o 
   5   3   4      960.63     1077.55     73.74 o 
   6   3   4     1564.40     1853.87    145.29 o 
   7   3   4      630.54      768.74     62.06 o 
   8   3   4      608.51      665.99     54.16 o 
   9   3   4      322.92      377.90     32.16 o 
 -10   4   4        0.05        1.33      4.98 o 
  -9   4   4       59.53       65.49      7.84 o 
  -8   4   4      712.63      703.30     56.70 o 
  -7   4   4      353.97      315.11     19.08 o 
  -6   4   4      193.33      171.35     10.95 o 
  -5   4   4      778.99      839.56     55.09 o 
  -4   4   4     4750.70     4552.91    254.39 o 
  -3   4   4      736.37      690.16     39.53 o 
  -2   4   4     8377.58     8205.63    409.02 o 
  -1   4   4       73.99       87.68      4.70 o 
   0   4   4     7778.05     8044.00    378.79 o 
   1   4   4     5786.75     5691.03    265.85 o 
   2   4   4     8897.49     9439.17    442.54 o 
   3   4   4       80.29       72.29      9.54 o 
   4   4   4       31.01       16.15      4.73 o 
   5   4   4     2643.46     2649.16    178.43 o 
   6   4   4     4214.54     4409.61    299.21 o 
   7   4   4      836.13      872.25     70.81 o 
   8   4   4      103.54      133.67     19.15 o 
   9   4   4      535.12      642.74     53.32 o 
 -10   5   4       24.63       24.81      6.32 o 
  -9   5   4      103.99       62.80     20.35 o 
  -8   5   4       12.72        6.99      4.58 o 
  -7   5   4      487.42      461.66     27.27 o 
  -6   5   4       47.59       47.64      5.37 o 
  -5   5   4     1368.14     1302.20     69.11 o 
  -4   5   4       79.51      122.49      9.38 o 
  -3   5   4    15683.11    15168.04    641.73 o 
  -2   5   4      754.12      697.26     33.94 o 
  -1   5   4     1089.43     1193.38     54.69 o 
   0   5   4    14313.46    13743.06    645.24 o 
   1   5   4     1745.89     1603.78     81.66 o 
   2   5   4     4973.39     4969.57    232.12 o 
   3   5   4      191.64      203.08     18.03 o 
   4   5   4      919.01     1032.37     59.06 o 
   5   5   4     1901.13     1740.38    119.45 o 
   6   5   4      396.20      490.48     34.39 o 
   7   5   4      213.05      249.94     22.28 o 
   8   5   4      821.90      959.18     77.01 o 
   9   5   4        7.20       17.38      7.60 o 
  -9   6   4       24.46       24.86      5.90 o 
  -8   6   4      619.28      664.17     51.90 o 
  -7   6   4      284.15      278.76     17.06 o 
  -6   6   4      558.41      535.45     28.80 o 
  -5   6   4       75.00       67.68      4.68 o 
  -4   6   4     2367.10     2235.69    117.80 o 
  -3   6   4       17.87       43.88      4.46 o 
  -2   6   4      334.34      406.94     19.73 o 
  -1   6   4     5650.49     5574.96    261.13 o 
   0   6   4    17328.41    17565.64    816.09 o 
   1   6   4      406.09      438.53     21.00 o 
   2   6   4     1020.24     1244.78     63.28 o 
   3   6   4      634.42      699.13     33.33 o 
   4   6   4     1951.18     2029.02    121.62 o 
   5   6   4      305.01      346.97     55.05 o 
   6   6   4      350.07      373.71     56.78 o 
   7   6   4       77.27       86.82     25.16 o 
   8   6   4       86.46       87.48     19.55 o 
   9   6   4      699.36      847.99     68.27 o 
  -9   7   4      278.65      288.93     24.81 o 
  -8   7   4      206.70      226.65     19.72 o 
  -7   7   4     2948.20     2996.73    202.66 o 
  -6   7   4      429.85      386.27     23.01 o 
  -5   7   4     1078.82     1012.84     54.33 o 
  -4   7   4      898.88      890.01     47.85 o 
  -3   7   4       37.21       44.94      2.93 o 
  -2   7   4     2475.15     2421.92    114.52 o 
  -1   7   4     5896.21     6144.41    286.39 o 
   0   7   4       40.48       84.99      5.79 o 
   1   7   4    19692.96    19066.12    889.44 o 
   2   7   4     2834.91     3083.54    144.56 o 
   3   7   4      314.75      287.06     23.65 o 
   4   7   4      108.98       86.60     12.72 o 
   5   7   4     2049.51     2047.46    139.83 o 
   6   7   4     3442.27     3757.27    253.96 o 
   7   7   4      448.37      535.40    136.35 o 
   8   7   4       71.59       56.71      9.30 o 
   9   7   4        5.90        5.26      7.60 o 
  -9   8   4      316.80      339.43     28.76 o 
  -8   8   4      237.29      295.36     25.94 o 
  -7   8   4       67.02       87.62     11.32 o 
  -6   8   4      718.25      756.87     44.28 o 
  -5   8   4      209.15      204.93     12.24 o 
  -4   8   4      266.94      263.95     14.87 o 
  -3   8   4       66.32      110.99      5.82 o 
  -2   8   4      300.88      254.29     11.39 o 
  -1   8   4     5644.95     5801.73    272.73 o 
   0   8   4     3070.10     2775.92    129.78 o 
   1   8   4      334.15      416.21     20.06 o 
   2   8   4      236.96      245.52     12.51 o 
   3   8   4      651.38      720.01     34.62 o 
   4   8   4       12.41       16.66      5.34 o 
   5   8   4     1247.72     1262.28     86.00 o 
   6   8   4      354.34      389.61     62.95 o 
   7   8   4     1028.64     1093.47     86.61 o 
   8   8   4      259.45      280.14     25.10 o 
  -9   9   4       41.52       47.32      7.66 o 
  -8   9   4       90.29      102.67     11.24 o 
  -7   9   4        2.14        3.00      4.54 o 
  -6   9   4      453.76      440.87     31.12 o 
  -5   9   4     2068.56     2023.52    107.55 o 
  -4   9   4      530.07      508.05     27.67 o 
  -3   9   4      379.44      303.15     14.08 o 
  -2   9   4        1.44        3.75      1.58 o 
  -1   9   4        2.42        2.06      1.99 o 
   0   9   4      432.31      374.90     18.06 o 
   1   9   4      911.27      810.11     38.96 o 
   2   9   4     8537.94     8675.28    404.21 o 
   3   9   4      339.30      330.00     17.19 o 
   4   9   4      199.86      229.04     27.37 o 
   5   9   4      821.36      749.77     53.01 o 
   6   9   4       43.10       60.15     13.91 o 
   7   9   4      149.53      158.44     42.61 o 
   8   9   4      318.30      362.97     35.51 o 
  -9  10   4      117.87      116.89     12.61 o 
  -8  10   4      269.61      258.17     19.28 o 
  -7  10   4      672.72      647.55     45.24 o 
  -6  10   4      961.59      959.80     65.91 o 
  -5  10   4     9043.53     8521.03    513.46 o 
  -4  10   4     1014.40      978.09     59.34 o 
  -3  10   4       56.83       59.23      5.65 o 
  -2  10   4     1988.37     1731.14     89.77 o 
  -1  10   4      426.54      446.28     21.52 o 
   0  10   4     1962.59     2116.21     99.80 o 
   1  10   4     7946.08     7686.46    397.80 o 
   2  10   4      693.21      805.62     38.93 o 
   3  10   4     1682.39     1853.87     87.48 o 
   4  10   4     2643.24     2727.47    164.48 o 
   5  10   4        5.99        8.13      5.34 o 
   6  10   4       11.45       26.28      7.65 o 
   7  10   4      284.25      300.58     89.84 o 
   8  10   4        1.96       10.34      7.89 o 
  -8  11   4      866.49      906.10     62.72 o 
  -7  11   4        6.95        5.98      4.81 o 
  -6  11   4       16.70       13.38      7.86 o 
  -5  11   4      289.34      274.07     25.41 o 
  -4  11   4      247.92      269.60     17.80 o 
  -3  11   4       29.96       33.00      5.48 o 
  -2  11   4     7424.58     6792.42    350.43 o 
  -1  11   4      263.34      246.67     12.39 o 
   0  11   4       14.42       15.98      2.94 o 
   1  11   4      326.03      261.68     14.60 o 
   2  11   4        0.65        0.00      2.70 o 
   3  11   4      473.13      461.57     22.01 o 
   4  11   4      234.73      255.27     18.66 o 
   5  11   4      146.85      117.36     31.05 o 
   6  11   4      362.79      396.24    102.23 o 
   7  11   4      365.21      385.17     96.91 o 
   8  11   4       12.49       19.19      8.15 o 
  -8  12   4        0.18        6.40      5.50 o 
  -7  12   4       50.93       55.14      8.25 o 
  -6  12   4       52.64       55.53     10.83 o 
  -5  12   4      710.91      709.82     43.96 o 
  -4  12   4      841.82      813.74     50.27 o 
  -3  12   4     1680.69     1468.74     88.65 o 
  -2  12   4     1892.08     1833.79     86.95 o 
  -1  12   4     8484.21     8324.00    389.00 o 
   0  12   4     2309.69     2331.61    110.67 o 
   1  12   4     2018.17     1983.33    103.26 o 
   2  12   4       18.84       17.62      3.64 o 
   3  12   4      710.97      691.92     33.66 o 
   4  12   4        2.65        2.52      6.77 o 
   5  12   4      657.03      815.59     72.21 o 
   7  12   4      766.43      807.19     56.55 o 
  -8  13   4        2.23        1.82      5.75 o 
  -7  13   4      501.10      507.02     36.16 o 
  -6  13   4       68.20       55.17     10.83 o 
  -5  13   4      361.43      318.82     21.54 o 
  -4  13   4      216.63      192.01     13.19 o 
  -3  13   4       70.92       75.12      8.18 o 
  -2  13   4      192.71      199.10     10.69 o 
  -1  13   4     5057.76     5084.60    238.39 o 
   0  13   4     4013.49     3883.27    201.91 o 
   1  13   4       14.28       16.71      3.88 o 
   2  13   4      142.57      134.21      8.48 o 
   3  13   4        1.04        1.94      4.22 o 
   4  13   4      135.50      139.66     15.90 o 
   5  13   4      757.01      721.95    174.57 o 
   6  13   4      109.65      130.68     35.13 o 
   7  13   4      472.49      559.94     89.14 o 
  -7  14   4      700.11      722.30     51.50 o 
  -6  14   4       27.97       41.08     11.17 o 
  -5  14   4      422.46      410.08     26.76 o 
  -4  14   4      618.79      562.00     42.73 o 
  -3  14   4      404.85      445.40     28.45 o 
  -2  14   4      172.37      195.87     12.00 o 
  -1  14   4      485.03      461.47     20.92 o 
   0  14   4      262.14      287.95     16.80 o 
   1  14   4      115.09      115.46      7.91 o 
   2  14   4     1953.97     2003.64    105.53 o 
   3  14   4      497.25      548.48     41.62 o 
   4  14   4      456.25      473.08     43.48 o 
   5  14   4      383.07      443.97    124.39 o 
   6  14   4      480.66      452.85    106.93 o 
   7  14   4        3.19        2.07      8.40 o 
  -7  15   4      362.65      365.62     27.29 o 
  -6  15   4     1124.08     1077.19     74.31 o 
  -5  15   4      268.18      254.96     17.25 o 
  -4  15   4     1038.60      991.93     72.99 o 
  -3  15   4       20.43       34.28      7.72 o 
  -2  15   4       21.37       15.19      6.42 o 
  -1  15   4      103.34      100.35      7.55 o 
   0  15   4      295.07      288.43     15.19 o 
   1  15   4       14.62        4.83      4.15 o 
   2  15   4      301.09      323.43     21.10 o 
   3  15   4      951.98     1052.88     77.77 o 
   4  15   4     3256.03     3448.11    295.73 o 
   5  15   4        3.12        4.51      8.40 o 
   6  15   4        3.22        1.32      8.23 o 
  -6  16   4        5.80        0.00      5.98 o 
  -5  16   4     1046.53     1080.43     66.70 o 
  -4  16   4     1127.66     1063.84     78.28 o 
  -3  16   4      785.80      879.14     64.78 o 
  -2  16   4      212.84      227.28     19.59 o 
  -1  16   4      907.98      880.35     54.05 o 
   0  16   4      257.88      235.69     14.28 o 
   1  16   4       39.00       32.68      6.30 o 
   2  16   4        7.65        5.48      6.04 o 
   3  16   4      105.94      127.51     13.26 o 
   4  16   4        2.06       10.06      9.42 o 
   5  16   4       21.01        8.41      9.29 o 
   6  16   4      761.45      787.07    176.49 o 
  -6  17   4      269.80      300.11     48.03 o 
  -5  17   4      615.04      639.35     45.43 o 
  -4  17   4       24.37       19.50      9.11 o 
  -3  17   4     1597.23     1476.77    107.01 o 
  -2  17   4     4382.17     4241.88    303.41 o 
  -1  17   4      959.86      950.11     70.28 o 
   0  17   4     1502.54     1429.40     75.06 o 
   1  17   4      122.41      143.22      9.57 o 
   2  17   4      193.03      186.16     16.58 o 
   3  17   4      113.08      105.73     12.32 o 
   4  17   4       75.61       68.81     14.76 o 
   5  17   4      591.27      559.57    132.27 o 
  -5  18   4      363.81      392.78     36.78 o 
  -4  18   4       59.85       32.16      7.94 o 
  -3  18   4      148.67      131.81     13.34 o 
  -2  18   4      524.67      512.06     39.30 o 
  -1  18   4     1357.20     1445.09    104.77 o 
   0  18   4       19.38       17.41      6.31 o 
   1  18   4        1.58        2.24      4.46 o 
   2  18   4       95.14      103.65     11.76 o 
   3  18   4      196.91      201.59     17.89 o 
   4  18   4       28.49       16.80     12.37 o 
  -4  19   4      242.85      241.09     28.75 o 
  -3  19   4        0.61        0.00      6.52 o 
  -2  19   4       19.26       15.03      9.06 o 
  -1  19   4       31.31       19.22      7.91 o 
   0  19   4       25.22       12.16      7.94 o 
   1  19   4      973.33      921.97     50.87 o 
   2  19   4      863.23      922.16     69.31 o 
   3  19   4     1232.78     1320.51     97.49 o 
   4  19   4     1041.63     1062.31     93.87 o 
  -3  20   4       10.41        7.11      7.95 o 
  -2  20   4       14.08        8.90      9.06 o 
  -1  20   4       32.72       13.65      7.64 o 
   0  20   4       23.40       11.12      7.58 o 
   1  20   4       43.39       59.40     10.11 o 
   2  20   4     1283.46     1421.04    104.73 o 
  -1  21   4      339.94      379.82     30.62 o 
   0  21   4      596.51      653.91     49.51 o 
 -10   1   5      235.73      217.28     21.14 o 
  -9   1   5      147.13      160.42     14.38 o 
  -8   1   5      939.53      964.28     77.01 o 
  -7   1   5        2.29        1.18      1.78 o 
  -6   1   5       82.01       84.89      3.82 o 
  -5   1   5     1534.95     1491.93     69.18 o 
  -4   1   5     2005.67     1776.29    106.34 o 
  -3   1   5     7899.97     7365.00    447.11 o 
  -2   1   5     8756.48     8507.72    403.14 o 
  -1   1   5     6078.92     6372.62    359.36 o 
   0   1   5     1213.82     1302.42     74.66 o 
   1   1   5     9635.28     9779.45    450.74 o 
   2   1   5     7889.63     8707.25    426.10 o 
   3   1   5      627.87      760.97     37.87 o 
   4   1   5     1598.29     1545.47     77.04 o 
   6   1   5      279.43      337.20     51.07 o 
   7   1   5      313.45      412.83     34.42 o 
   8   1   5     1564.74     1665.35    132.03 o 
   9   1   5        2.40        4.42      7.27 o 
 -10   2   5       91.81      108.84     10.99 o 
  -9   2   5      393.67      403.79     36.31 o 
  -8   2   5       23.70       26.98      6.78 o 
  -7   2   5      428.32      442.77     22.69 o 
  -6   2   5      191.12      238.23     12.13 o 
  -5   2   5       34.57       34.16      2.99 o 
  -4   2   5    17139.08    17199.94   1159.29 o 
  -3   2   5     4466.68     4468.62    299.78 o 
  -2   2   5      914.27      986.98     51.76 o 
  -1   2   5      110.59      144.97      8.77 o 
   0   2   5     1135.19     1258.63     61.75 o 
   1   2   5     2378.42     2408.65    121.35 o 
   2   2   5     2217.08     2225.53     97.04 o 
   3   2   5      624.90      615.98     28.74 o 
   4   2   5     1084.33     1284.56     63.58 o 
   5   2   5      231.83       39.34     66.30 o 
   6   2   5      153.44      162.49     43.75 o 
   7   2   5       58.92       40.96      8.78 o 
   8   2   5      943.29      938.59     75.61 o 
   9   2   5      127.85      211.84     42.29 o 
 -10   3   5       74.08       73.73      8.73 o 
  -9   3   5      372.66      415.85     34.70 o 
  -8   3   5      619.70      629.72     51.06 o 
  -7   3   5       65.89       70.97      6.91 o 
  -6   3   5     2882.28     2876.08    163.09 o 
  -5   3   5     2498.06     2422.52    136.15 o 
  -4   3   5     6419.55     6528.04    365.32 o 
  -3   3   5      269.52      344.40     22.91 o 
  -2   3   5     2115.92     2316.96    115.67 o 
  -1   3   5     1105.51     1187.52     61.13 o 
   0   3   5      197.47      276.86     15.83 o 
   1   3   5    12976.31    12640.13    593.84 o 
   2   3   5    17631.90    19491.40    843.11 o 
   3   3   5     1553.30     1601.81     80.90 o 
   4   3   5     5828.59     6442.90    361.16 o 
   5   3   5      184.36      211.46     32.82 o 
   6   3   5      495.97      559.57     45.14 o 
   7   3   5      198.72      236.56     21.15 o 
   8   3   5       84.93       67.56      9.97 o 
   9   3   5       22.64       21.19     10.37 o 
 -10   4   5      100.45      127.11     19.15 o 
  -9   4   5      158.74      165.59     14.94 o 
  -8   4   5      755.93      782.79     61.49 o 
  -7   4   5      881.62      869.96     59.83 o 
  -6   4   5      191.56      183.22     17.25 o 
  -5   4   5      529.74      488.85     27.75 o 
  -4   4   5      716.55      708.20     36.14 o 
  -3   4   5      935.36      916.52     45.00 o 
  -2   4   5      158.61      127.66      7.40 o 
  -1   4   5      320.14      320.36     16.22 o 
   0   4   5    14485.35    14791.91    770.61 o 
   1   4   5    14051.94    14324.08    673.56 o 
   2   4   5    15182.46    15891.65    822.73 o 
   3   4   5     5000.96     5066.45    238.71 o 
   4   4   5       25.46       18.66      5.20 o 
   5   4   5     1354.40     1420.39     97.58 o 
   6   4   5        1.94       17.81      5.70 o 
   7   4   5      230.57      259.72     23.13 o 
   8   4   5       71.85       82.26     10.72 o 
   9   4   5        0.10        0.00      6.70 o 
 -10   5   5        0.63        4.62      5.16 o 
  -9   5   5        2.00        0.90      4.41 o 
  -8   5   5       26.31       27.24      5.16 o 
  -7   5   5      256.03      250.14     15.57 o 
  -6   5   5      212.59      193.18     17.61 o 
  -5   5   5     1846.00     1929.03    163.37 o 
  -4   5   5      147.56      184.46      8.61 o 
  -3   5   5     9389.42     8849.99    441.62 o 
  -2   5   5     1501.56     1398.81     70.14 o 
  -1   5   5      507.05      674.72     32.12 o 
   0   5   5    13583.23    13870.57    649.27 o 
   1   5   5    17049.41    18504.40    866.63 o 
   2   5   5     2579.71     2847.46    133.40 o 
   3   5   5     2874.60     3137.00    148.55 o 
   4   5   5     1997.92     2038.25    124.59 o 
   5   5   5     3750.72     3899.91    263.32 o 
   6   5   5      162.97      242.61     66.77 o 
   7   5   5      164.58      157.44     19.95 o 
   8   5   5      466.46      500.36     41.75 o 
   9   5   5       41.85       31.69     15.56 o 
  -9   6   5       84.31       68.14     12.77 o 
  -8   6   5      405.33      340.18     28.19 o 
  -7   6   5       13.75       19.24      4.26 o 
  -6   6   5      554.14      538.03     33.13 o 
  -5   6   5      375.46      366.65     23.17 o 
  -4   6   5     7739.77     7249.02    307.63 o 
  -3   6   5    11677.50    10987.50    512.11 o 
  -2   6   5     5229.66     4843.19    228.06 o 
  -1   6   5     9326.02     9014.78    421.05 o 
   0   6   5      542.26      562.55     26.21 o 
   1   6   5     2465.04     2388.18    112.55 o 
   2   6   5      210.40      252.81     17.26 o 
   3   6   5        2.42        2.76      1.83 o 
   4   6   5     1627.96     1805.96    107.26 o 
   5   6   5      393.02      424.06     30.48 o 
   6   6   5     2829.41     2980.55    200.95 o 
   7   6   5     2483.98     2630.04    207.63 o 
   8   6   5       10.34        2.39      6.77 o 
   9   6   5      362.18      512.99     43.44 o 
  -9   7   5      143.76      157.14     14.88 o 
  -8   7   5       52.91       77.05     26.73 o 
  -7   7   5        8.31       12.03      3.82 o 
  -6   7   5       18.59       19.16      2.95 o 
  -5   7   5     1025.34      993.82     53.33 o 
  -4   7   5     1458.24     1535.31     71.94 o 
  -3   7   5      415.03      347.03     17.16 o 
  -2   7   5     1843.08     1600.51     75.17 o 
  -1   7   5      186.84      209.26     10.64 o 
   0   7   5     5789.26     5872.81    274.83 o 
   1   7   5    19896.11    20782.55    970.04 o 
   2   7   5       52.56       47.64      3.36 o 
   3   7   5      678.43      818.81     35.67 o 
   4   7   5       61.56       52.79      7.91 o 
   5   7   5      272.57      299.49     62.50 o 
   6   7   5      259.03      274.13     42.72 o 
   7   7   5      250.55      281.79     70.69 o 
   8   7   5      722.61      792.79     65.45 o 
  -9   8   5       48.27       55.34      7.66 o 
  -8   8   5     2665.49     2713.54    214.40 o 
  -7   8   5     5559.67     5412.50    366.44 o 
  -6   8   5        1.99        5.39      2.62 o 
  -5   8   5      901.83      815.65     43.72 o 
  -4   8   5     1288.51     1243.04     60.00 o 
  -3   8   5      305.07      284.79     14.06 o 
  -2   8   5        7.40       17.58      3.91 o 
  -1   8   5      106.15      100.64      5.73 o 
   0   8   5     6143.60     6303.43    294.31 o 
   1   8   5     2455.62     2363.46    102.40 o 
   2   8   5     3736.43     3742.93    160.49 o 
   3   8   5     1505.51     1449.28     68.53 o 
   4   8   5        6.75        3.20      2.92 o 
   5   8   5     1031.05     1120.75     76.38 o 
   6   8   5        7.88        5.63      5.22 o 
   7   8   5      311.90      370.51     83.00 o 
   8   8   5       63.78       67.41     10.43 o 
  -9   9   5      201.11      249.26     21.67 o 
  -8   9   5      514.36      518.84     36.45 o 
  -7   9   5      606.20      620.30     43.38 o 
  -6   9   5     4673.15     4502.68    303.24 o 
  -5   9   5       82.90       98.78      6.57 o 
  -4   9   5       21.36       26.70      2.79 o 
  -3   9   5      342.91      300.46     14.71 o 
  -2   9   5      393.03      389.52     19.04 o 
  -1   9   5     2972.72     2841.52    147.39 o 
   0   9   5     1601.48     1459.42     68.50 o 
   1   9   5     4392.22     4219.53    197.75 o 
   2   9   5     2735.29     2865.40    134.50 o 
   3   9   5     2198.40     2274.91    107.39 o 
   4   9   5     3220.91     3420.95    206.07 o 
   5   9   5       88.08      114.61     23.64 o 
   6   9   5     1537.47     1708.49    148.83 o 
   7   9   5       90.48       70.68     21.36 o 
   8   9   5       78.65      108.42     37.40 o 
  -9  10   5       17.00        4.57      5.90 o 
  -8  10   5      461.32      490.36     34.19 o 
  -7  10   5       11.61        9.12      4.81 o 
  -6  10   5       32.38       51.68     10.58 o 
  -5  10   5      640.42      662.59     40.58 o 
  -4  10   5     5264.72     5090.39    304.35 o 
  -3  10   5     6075.24     5813.67    271.96 o 
  -2  10   5        2.23        6.03      2.64 o 
  -1  10   5     2787.25     2812.14    131.69 o 
   0  10   5     1288.41     1168.13     61.63 o 
   1  10   5      112.85       88.22      7.54 o 
   2  10   5      493.71      532.21     29.34 o 
   3  10   5      202.83      195.09     10.52 o 
   4  10   5      410.23      426.91     22.93 o 
   5  10   5      242.65      220.26     42.15 o 
   6  10   5     1529.23     1713.43    146.91 o 
   7  10   5      529.02      590.90    149.79 o 
   8  10   5       14.51        1.86      7.59 o 
  -8  11   5       92.61       90.03      9.04 o 
  -7  11   5       58.84       47.84      8.10 o 
  -6  11   5       74.13       56.03     11.51 o 
  -5  11   5     1606.80     1590.76     96.24 o 
  -4  11   5      362.64      362.05     23.10 o 
  -3  11   5     4584.08     4445.23    230.67 o 
  -2  11   5     6316.14     6150.54    318.27 o 
  -1  11   5     1468.65     1485.82     69.53 o 
   0  11   5     9053.82     8797.62    410.69 o 
   1  11   5     1581.24     1640.38     86.51 o 
   2  11   5       21.87       33.79      4.34 o 
   3  11   5       55.56       74.54      6.84 o 
   4  11   5      446.13      429.32    110.95 o 
   5  11   5     2857.70     2939.32    251.11 o 
   6  11   5      542.59      684.73     61.30 o 
   7  11   5      310.01      344.84     99.71 o 
   8  11   5      379.70      461.62    116.70 o 
  -8  12   5       23.20       13.78      9.45 o 
  -7  12   5      316.71      320.05     23.83 o 
  -6  12   5      138.65      135.80     15.08 o 
  -5  12   5       71.36       60.80      6.51 o 
  -4  12   5      309.22      286.63     19.58 o 
  -3  12   5       30.70       35.51      4.88 o 
  -2  12   5     2934.52     2605.57    136.02 o 
  -1  12   5     3868.43     3943.65    185.37 o 
   0  12   5     1410.25     1413.12     66.68 o 
   1  12   5      227.69      261.17     14.68 o 
   2  12   5      700.83      677.07     35.67 o 
   3  12   5     3988.97     4223.95    219.40 o 
   4  12   5     3439.99     3674.86    317.19 o 
   5  12   5      562.53      517.04    132.22 o 
   6  12   5      300.86      327.80     83.66 o 
   7  12   5      127.12      174.55     31.33 o 
  -8  13   5      419.78      447.96     31.65 o 
  -7  13   5      263.79      299.09     22.49 o 
  -6  13   5      650.02      691.10     47.67 o 
  -5  13   5       40.93       37.65      5.72 o 
  -4  13   5        3.86        0.00      3.84 o 
  -3  13   5      843.55      861.00     47.02 o 
  -2  13   5      243.07      232.27     13.54 o 
  -1  13   5      157.17      186.85      9.93 o 
   0  13   5      131.67      159.04     12.47 o 
   1  13   5     3611.49     3577.30    184.51 o 
   2  13   5     1939.19     2181.60    113.24 o 
   3  13   5       23.70       20.00      6.35 o 
   4  13   5     1424.07     1537.97    132.36 o 
   5  13   5      548.82      612.05    173.04 o 
   6  13   5      150.04      141.03     48.48 o 
   7  13   5        1.54        0.00      8.40 o 
  -7  14   5       74.20       82.65      9.14 o 
  -6  14   5      503.69      460.91     74.75 o 
  -5  14   5     1187.42     1175.83     72.27 o 
  -4  14   5      996.65     1013.72     61.30 o 
  -3  14   5       64.75       70.69      6.83 o 
  -2  14   5      186.67      154.90      8.89 o 
  -1  14   5        9.80       27.91      4.52 o 
   0  14   5      715.89      721.46     38.25 o 
   1  14   5        1.95        3.29      3.77 o 
   2  14   5       10.84       11.14      4.79 o 
   3  14   5      319.71      307.30     24.74 o 
   4  14   5      469.03      449.59     42.54 o 
   5  14   5      871.90      851.24    183.53 o 
   6  14   5      138.47      159.55     44.19 o 
  -7  15   5        7.62        2.62      5.75 o 
  -6  15   5       11.24        0.96      5.59 o 
  -5  15   5      583.68      635.21     39.42 o 
  -4  15   5      387.91      323.80     25.59 o 
  -3  15   5      852.02      734.51     54.23 o 
  -2  15   5     2354.72     2420.65    125.83 o 
  -1  15   5      194.75      173.05     12.54 o 
   0  15   5      354.16      379.79     24.07 o 
   1  15   5     2075.35     2003.14    117.01 o 
   2  15   5      732.50      794.84     59.70 o 
   3  15   5      459.36      484.15     36.93 o 
   4  15   5      176.12      173.09     20.13 o 
   5  15   5      386.94      411.82     96.88 o 
   6  15   5       27.44        8.27      9.14 o 
  -6  16   5       38.03       41.06     12.77 o 
  -5  16   5      345.65      347.15     23.49 o 
  -4  16   5      227.14      205.69     18.18 o 
  -3  16   5      719.03      612.18     46.48 o 
  -2  16   5     1034.45      895.62     55.68 o 
  -1  16   5       53.67       56.23      6.18 o 
   0  16   5      281.58      304.98     20.01 o 
   1  16   5      179.60      141.82     11.63 o 
   2  16   5       26.13       15.54      9.31 o 
   3  16   5     2353.80     2646.02    190.30 o 
   4  16   5      505.11      492.65     46.18 o 
   5  16   5      341.84      351.59     94.91 o 
  -6  17   5        1.25        0.00      6.34 o 
  -5  17   5       35.59       25.54     10.37 o 
  -4  17   5      119.17      124.81     12.87 o 
  -3  17   5       47.23       35.16     18.07 o 
  -2  17   5        4.45        0.00      6.80 o 
  -1  17   5       37.78       48.91      9.79 o 
   0  17   5        6.92        2.20      4.49 o 
   1  17   5      128.53      118.36     16.70 o 
   2  17   5       14.06       17.65      7.10 o 
   3  17   5       22.39       34.63      9.48 o 
   4  17   5       29.09       25.22     10.75 o 
   5  17   5        7.77        1.26     12.33 o 
  -5  18   5       74.09       80.28     18.75 o 
  -4  18   5      284.82      274.98     23.23 o 
  -3  18   5      648.88      587.75     45.08 o 
  -2  18   5       12.90        6.87      7.10 o 
  -1  18   5     1193.83     1205.49     73.61 o 
   0  18   5      130.80      132.72      9.66 o 
   1  18   5      231.69      215.95     13.15 o 
   2  18   5      302.71      271.15     15.03 o 
   3  18   5      437.54      527.65     40.45 o 
   4  18   5        1.53        0.29      9.03 o 
  -4  19   5       14.02        0.00      6.97 o 
  -3  19   5        2.45        0.00      6.76 o 
  -2  19   5      160.23      151.10     19.06 o 
  -1  19   5       27.50       12.88      7.57 o 
   0  19   5      240.00      246.03     23.26 o 
   1  19   5      124.02      119.40     12.26 o 
   2  19   5       52.18       32.33      9.67 o 
   3  19   5       54.12       61.81     18.33 o 
  -3  20   5        0.80        0.63      7.46 o 
  -2  20   5      171.30      170.29     16.60 o 
  -1  20   5       11.18        9.96      8.37 o 
   0  20   5       79.63      102.82     12.32 o 
   1  20   5      228.06      236.19     17.53 o 
   2  20   5        2.11        1.34      7.46 o 
 -10   0   6       33.59       10.37      7.18 o 
  -9   0   6      189.83      167.56     20.75 o 
  -8   0   6      671.99      661.48     75.00 o 
  -7   0   6      911.42      965.32     55.15 o 
  -6   0   6      114.39      110.36      6.89 o 
  -5   0   6      407.91      323.82     18.43 o 
  -4   0   6     5382.01     5148.38    344.56 o 
  -3   0   6    29950.79    28855.47   1936.17 o 
  -2   0   6      635.97      644.45     41.89 o 
  -1   0   6      305.53      256.93     23.95 o 
   0   0   6      178.96      289.54     24.31 o 
   2   0   6      445.18      531.87     42.88 o 
   3   0   6     2738.77     3136.06    192.99 o 
   4   0   6      873.94     1008.28     88.46 o 
   5   0   6       26.82       20.02     10.77 o 
   7   0   6     1872.67     2256.53    252.14 o 
   8   0   6       63.73       53.46     13.56 o 
   9   0   6     1194.08     1362.06    154.00 o 
 -10   1   6      419.56      450.84     41.49 o 
  -9   1   6      163.48      169.19     14.94 o 
  -8   1   6     1267.51     1258.04     99.30 o 
  -7   1   6       67.62       69.99      3.84 o 
  -6   1   6     1192.15     1168.20     46.53 o 
  -5   1   6     2023.38     1989.89     84.50 o 
  -4   1   6    11081.79    10613.34    636.31 o 
  -3   1   6     2487.78     2563.13    121.36 o 
  -2   1   6     8223.69     7964.49    377.62 o 
  -1   1   6      265.94      285.14     17.07 o 
   1   1   6     1575.03     1417.84     71.73 o 
   2   1   6     1165.77     1188.97     58.64 o 
   3   1   6      121.12      116.18     11.69 o 
   4   1   6        0.48        1.14      3.74 o 
   7   1   6      390.38      425.27     35.82 o 
   8   1   6      306.10      362.77     39.90 o 
   9   1   6      650.33      890.75     72.22 o 
 -10   2   6       64.58       74.21      8.73 o 
  -9   2   6      305.20      317.30     25.67 o 
  -8   2   6      480.91      486.83     31.24 o 
  -7   2   6     3394.76     3400.34    190.44 o 
  -6   2   6      154.99      181.16     10.86 o 
  -5   2   6     1553.33     1662.79     83.41 o 
  -4   2   6      159.42      159.37     11.79 o 
  -3   2   6      724.02      794.22     45.73 o 
  -2   2   6        1.09       21.40      7.41 o 
  -1   2   6      863.52      991.41     56.04 o 
   0   2   6     2414.83     2240.88    124.69 o 
   1   2   6    13763.01    13524.24    754.93 o 
   2   2   6     6682.74     6227.42    284.58 o 
   3   2   6    12642.49    13755.49    569.36 o 
   4   2   6     2449.57     2456.81    136.76 o 
   5   2   6        7.94        2.97      5.06 o 
   6   2   6      264.27      331.55     28.21 o 
   7   2   6      677.03      823.84     66.86 o 
   8   2   6       64.23       99.24     11.85 o 
   9   2   6       13.98        5.19      7.90 o 
 -10   3   6       11.80        5.59      6.78 o 
  -9   3   6      169.78      178.34     16.07 o 
  -8   3   6     1474.91     1450.81     92.75 o 
  -7   3   6     1274.33     1103.53    123.68 o 
  -6   3   6     3321.86     3302.35    186.01 o 
  -5   3   6     3270.63     3267.24    163.33 o 
  -4   3   6      366.29      432.16     29.73 o 
  -3   3   6      658.96      737.97     41.80 o 
  -2   3   6      479.59      517.62     26.74 o 
  -1   3   6        9.49       12.35      1.48 o 
   0   3   6     3287.19     3427.98    190.78 o 
   1   3   6    26976.38    28121.18   1406.63 o 
   2   3   6    17103.91    17029.27    794.28 o 
   3   3   6      429.98      466.58     21.77 o 
   4   3   6       56.90       57.77      8.80 o 
   6   3   6      273.29      313.50     79.39 o 
   7   3   6      755.86      862.16     69.96 o 
   8   3   6       56.58       51.52      9.03 o 
   9   3   6      661.51      700.84     57.55 o 
 -10   4   6       16.18       15.64      5.59 o 
  -9   4   6       34.06       33.46      7.58 o 
  -8   4   6       73.24       71.60      6.96 o 
  -7   4   6       43.32       29.29      6.32 o 
  -6   4   6     2413.30     2288.77    195.01 o 
  -5   4   6       23.73       34.74      3.30 o 
  -4   4   6     6395.72     6430.72    433.46 o 
  -3   4   6    18978.04    18022.45    821.06 o 
  -2   4   6      488.19      411.78     20.65 o 
  -1   4   6     2091.65     2108.37    105.44 o 
   0   4   6    14124.07    13447.59    673.18 o 
   1   4   6     2093.86     2486.30    117.56 o 
   2   4   6     7050.05     8393.85    392.23 o 
   3   4   6      729.03      902.03     43.50 o 
   5   4   6     1619.72     1718.85    117.77 o 
   6   4   6     1271.30     1276.22    100.99 o 
   7   4   6      315.02      321.96     28.21 o 
   8   4   6      417.67      497.05     42.32 o 
   9   4   6      148.06      158.56     16.93 o 
  -9   5   6        6.57        6.73      5.98 o 
  -8   5   6        5.57        0.00      7.18 o 
  -7   5   6       19.97        5.32      4.98 o 
  -6   5   6        1.58        1.70      4.20 o 
  -5   5   6       29.68       42.59      6.78 o 
  -4   5   6     4322.09     4080.82    227.82 o 
  -3   5   6     4645.79     4461.60    221.60 o 
  -2   5   6    10042.14     9184.15    457.58 o 
  -1   5   6       66.03       90.77     13.26 o 
   0   5   6      255.74      310.07     14.48 o 
   1   5   6      162.13      180.03     11.92 o 
   2   5   6     3596.93     3770.55    161.79 o 
   3   5   6       40.79       40.64      5.05 o 
   5   5   6     3317.18     3538.40    241.45 o 
   6   5   6      960.31     1083.60     86.33 o 
   7   5   6      122.08      103.47     29.28 o 
   8   5   6      688.32      827.87     67.14 o 
  -9   6   6       14.88       15.96      8.78 o 
  -8   6   6      198.86      198.00     19.53 o 
  -7   6   6     3787.84     3646.84    310.49 o 
  -6   6   6       77.10       97.08     14.23 o 
  -5   6   6      871.34      703.63     60.73 o 
  -4   6   6      539.51      521.97     26.97 o 
  -3   6   6    14744.66    14451.85    675.45 o 
  -2   6   6       16.59       28.40      2.48 o 
  -1   6   6       43.29       45.27      3.08 o 
   0   6   6     6331.67     6874.50    321.90 o 
   1   6   6     1111.94      977.80     46.69 o 
   2   6   6     6059.74     6153.26    266.31 o 
   3   6   6       17.63       26.88      4.39 o 
   4   6   6       19.01       15.54      6.74 o 
   5   6   6       10.75       15.59      6.22 o 
   6   6   6      483.43      528.07     44.01 o 
   7   6   6      153.66      190.53     20.83 o 
   8   6   6       58.38       70.88     10.43 o 
  -9   7   6      243.67      278.96     23.93 o 
  -8   7   6     1970.46     1936.01    130.78 o 
  -7   7   6      401.03      420.98     38.49 o 
  -6   7   6     2109.70     1895.61    136.81 o 
  -5   7   6      206.28      194.84     11.34 o 
  -4   7   6      551.86      495.93     23.59 o 
  -3   7   6     1217.01     1123.82     52.85 o 
  -2   7   6     8079.64     8150.59    380.91 o 
  -1   7   6      250.83      244.60     12.33 o 
   0   7   6     8350.73     8305.68    388.00 o 
   1   7   6     3087.04     3386.01    146.47 o 
   2   7   6       32.29       22.24      4.36 o 
   3   7   6     1689.69     1911.01     90.94 o 
   4   7   6      806.16      861.71     59.94 o 
   5   7   6       42.11       28.75      9.44 o 
   6   7   6     1543.40     1808.51    123.28 o 
   7   7   6       70.87       63.93      9.58 o 
   8   7   6       70.69       54.91     14.89 o 
  -9   8   6      223.78      208.73     18.84 o 
  -8   8   6       15.47       33.71      5.88 o 
  -7   8   6     1589.34     1551.84     90.41 o 
  -6   8   6        4.11        4.31      2.62 o 
  -5   8   6        8.46        6.29      3.42 o 
  -4   8   6        0.36        6.18      2.48 o 
  -3   8   6      717.23      733.14     35.03 o 
  -2   8   6       28.55       29.08      3.05 o 
  -1   8   6      402.20      381.90     18.44 o 
   0   8   6      346.54      366.46     17.59 o 
   1   8   6     5478.37     5695.04    245.91 o 
   2   8   6      497.52      480.58     23.24 o 
   3   8   6      104.14      119.11     12.02 o 
   4   8   6       81.21       88.71     17.85 o 
   5   8   6      810.54      814.39     55.54 o 
   7   8   6      491.84      568.43     46.27 o 
   8   8   6       78.57       79.35     27.17 o 
  -9   9   6      492.21      476.08     38.88 o 
  -8   9   6      226.89      252.74     19.26 o 
  -7   9   6       63.68       48.22     13.43 o 
  -6   9   6      455.08      424.71     25.42 o 
  -5   9   6      522.43      493.71     26.30 o 
  -4   9   6        3.18        4.78      2.20 o 
  -3   9   6      956.10      824.87     39.38 o 
  -2   9   6     2948.04     2651.79    138.59 o 
  -1   9   6      443.12      426.76     21.12 o 
   0   9   6        9.83       21.80      6.98 o 
   1   9   6     1997.89     2072.97     98.64 o 
   2   9   6      684.06      682.42     36.64 o 
   3   9   6       54.50       55.45      7.00 o 
   4   9   6     2463.21     2644.11    151.39 o 
   5   9   6      144.10      160.42     30.29 o 
   6   9   6       69.00       87.42     12.62 o 
   7   9   6       26.84        8.79      7.03 o 
   8   9   6       18.18        0.00      7.33 o 
  -9  10   6        3.61        0.00      5.31 o 
  -8  10   6      598.61      605.06     42.05 o 
  -7  10   6      278.98      284.10     21.03 o 
  -6  10   6      119.88      105.66      9.37 o 
  -5  10   6     1347.60     1294.10     78.77 o 
  -4  10   6       73.30       76.17      8.89 o 
  -3  10   6      301.55      254.19     14.03 o 
  -2  10   6     4429.92     4152.36    214.95 o 
  -1  10   6     2891.98     2856.16    134.88 o 
   0  10   6       69.42       90.12      5.76 o 
   1  10   6      643.86      648.94     31.91 o 
   2  10   6       19.67       27.32      6.32 o 
   3  10   6     1260.60     1384.40     65.99 o 
   4  10   6      459.98      458.44     72.44 o 
   5  10   6     2763.81     3079.64    261.45 o 
   6  10   6        3.89        2.78      7.96 o 
   7  10   6        5.09        2.43      7.03 o 
   8  10   6        2.76       12.21      8.16 o 
  -8  11   6        6.43       11.27      5.24 o 
  -7  11   6       95.06       88.23      8.53 o 
  -6  11   6        0.12        1.96      4.06 o 
  -5  11   6      655.49      602.13     38.34 o 
  -4  11   6        8.35        9.93      5.17 o 
  -3  11   6       30.30       53.70     10.64 o 
  -2  11   6      690.60      747.13     40.21 o 
  -1  11   6     1702.13     1657.69     85.96 o 
   0  11   6       11.62        7.44      4.64 o 
   1  11   6     2646.28     2583.51    134.84 o 
   2  11   6      515.81      488.96     26.66 o 
   3  11   6      531.30      568.03     29.99 o 
   4  11   6      385.61      469.49    121.99 o 
   5  11   6       64.07       69.05     27.56 o 
   6  11   6      187.51        0.00    211.45 o 
   7  11   6        8.17        6.73      7.60 o 
  -8  12   6       22.34       16.90      5.71 o 
  -7  12   6      684.26      687.06     48.52 o 
  -6  12   6      529.31      536.69     37.48 o 
  -5  12   6      145.26      120.39      9.64 o 
  -4  12   6     2811.89     2634.91    139.62 o 
  -3  12   6     1602.31     1479.87     77.81 o 
  -2  12   6      179.42      205.31     11.89 o 
  -1  12   6     3866.25     3999.54    208.35 o 
   0  12   6       84.99      109.76      7.02 o 
   1  12   6      863.82      841.42     45.07 o 
   2  12   6     1532.53     1521.69     79.88 o 
   3  12   6      114.24      132.17      9.90 o 
   4  12   6      413.51      394.66    121.05 o 
   5  12   6      417.76      434.66    128.78 o 
   6  12   6       37.22       13.15      8.98 o 
   7  12   6      868.47     1039.98     91.17 o 
  -8  13   6       70.93       89.71      9.67 o 
  -7  13   6      138.01      138.18     14.14 o 
  -6  13   6      206.18      202.38     15.86 o 
  -5  13   6      612.51      578.77     35.84 o 
  -4  13   6        0.85        0.76      3.99 o 
  -3  13   6       42.12       57.72      6.73 o 
  -2  13   6      596.62      548.26     29.28 o 
  -1  13   6      640.58      560.03     30.42 o 
   0  13   6     2546.64     2590.06    135.50 o 
   1  13   6       13.20       18.92      4.17 o 
   2  13   6      707.62      763.75     40.56 o 
   3  13   6     4032.85     4370.77    312.17 o 
   4  13   6      169.77      185.25     48.18 o 
   5  13   6      400.15      363.29     92.29 o 
   6  13   6      660.68      675.25    360.26 o 
   7  13   6      162.79      137.13     36.65 o 
  -7  14   6       98.18      123.43     13.67 o 
  -6  14   6       38.34       22.74      6.18 o 
  -5  14   6      970.69      927.60     57.58 o 
  -4  14   6      179.94      147.62     11.18 o 
  -3  14   6      188.87      174.77     10.83 o 
  -2  14   6        1.85        3.89      3.35 o 
  -1  14   6       32.22       44.05      6.56 o 
   0  14   6      586.86      630.66     38.96 o 
   1  14   6     2803.70     2758.49    144.89 o 
   2  14   6       86.73      107.06      9.79 o 
   3  14   6     4472.35     4861.70    352.54 o 
   4  14   6      993.88     1071.21     93.87 o 
   5  14   6        5.22       12.57     30.70 o 
   6  14   6      237.12      261.76     76.93 o 
  -7  15   6        3.74        4.37      5.59 o 
  -6  15   6      129.01      102.96     21.31 o 
  -5  15   6      410.96      442.48     29.33 o 
  -4  15   6      420.49      396.43     25.54 o 
  -3  15   6       36.84       25.95      6.45 o 
  -2  15   6       44.08       56.35     10.60 o 
  -1  15   6     3337.82     3108.35    183.26 o 
   0  15   6       67.42       53.81      6.40 o 
   1  15   6       16.90       34.88     12.90 o 
   2  15   6     3185.92     3287.00    229.47 o 
   3  15   6      152.89      154.13     15.58 o 
   4  15   6     3141.99     3385.85    291.17 o 
   5  15   6       21.22       61.67     15.37 o 
   6  15   6        6.85        0.00      8.69 o 
  -6  16   6      417.33      466.14     75.02 o 
  -5  16   6       90.72       96.66     12.90 o 
  -4  16   6     1553.87     1477.62    107.73 o 
  -3  16   6      578.78      574.11     43.78 o 
  -2  16   6      134.11      124.49     17.31 o 
  -1  16   6      436.49      428.37     27.29 o 
   0  16   6        6.94        0.00      4.55 o 
   1  16   6       94.12      111.85     12.48 o 
   2  16   6      735.21      729.85     53.59 o 
   3  16   6      461.94      476.88     37.40 o 
   4  16   6       99.85      104.46     15.32 o 
   5  16   6       21.51       20.93     10.32 o 
  -6  17   6       64.72       57.19     12.21 o 
  -5  17   6     1584.39     1632.14     99.49 o 
  -4  17   6      965.71     1011.69     62.44 o 
  -3  17   6        7.32        6.74      6.92 o 
  -2  17   6     1582.86     1557.48     94.82 o 
  -1  17   6       12.67       11.08      4.69 o 
   0  17   6      961.46      920.70     56.29 o 
   1  17   6      158.27      161.30     24.11 o 
   2  17   6       36.83       33.14      8.97 o 
   3  17   6       85.69      116.41     13.90 o 
   4  17   6       93.25      124.13     21.54 o 
  -5  18   6       19.19       10.34      7.75 o 
  -4  18   6      205.88      187.87     17.21 o 
  -3  18   6       28.27       27.46      7.33 o 
  -2  18   6      133.00      156.41     15.78 o 
  -1  18   6      805.02      830.03     44.56 o 
   0  18   6      509.88      482.90     26.95 o 
   1  18   6       18.29       14.16      7.03 o 
   2  18   6        2.02        0.00      4.83 o 
   3  18   6      390.25      461.66     35.73 o 
   4  18   6       53.51       34.36     39.10 o 
  -4  19   6      259.85      227.35     20.17 o 
  -3  19   6       38.67       18.47     12.25 o 
  -2  19   6        0.96        1.33      6.77 o 
  -1  19   6      783.13      867.43     54.18 o 
   0  19   6       59.87       46.43      9.40 o 
   1  19   6      316.52      289.68     18.91 o 
   2  19   6     1193.43     1359.64    100.29 o 
   3  19   6        0.07        6.38     10.15 o 
  -2  20   6       59.77       70.17     11.30 o 
  -1  20   6       57.05       64.87     13.67 o 
   0  20   6     1149.56     1194.73     71.85 o 
   1  20   6      314.79      318.69     19.06 o 
 -10   1   7      221.74      249.72     21.72 o 
  -9   1   7       48.21       55.76      6.47 o 
  -8   1   7      225.35      233.09     19.75 o 
  -7   1   7     1111.88     1038.73     46.45 o 
  -6   1   7      265.29      266.35     12.75 o 
  -5   1   7       16.04       23.44      2.86 o 
  -4   1   7     1979.48     1795.49     86.00 o 
  -3   1   7       50.75       39.76      2.74 o 
  -2   1   7     6562.85     5998.42    309.02 o 
  -1   1   7        0.96       11.27      2.66 o 
   1   1   7      347.46      459.00     22.74 o 
   2   1   7    12038.71    12296.08    599.94 o 
   3   1   7      624.85      727.44     33.41 o 
   4   1   7      323.49      393.42     85.22 o 
   5   1   7      587.02        6.00     87.59 o 
   6   1   7      244.69      283.54     82.69 o 
   7   1   7       73.07       71.01     21.81 o 
   8   1   7     1088.13     1324.25    106.07 o 
 -10   2   7        2.35        8.60      5.19 o 
  -9   2   7        0.32        3.78      4.20 o 
  -8   2   7      272.49      294.59     18.99 o 
  -7   2   7        1.46        7.04      5.98 o 
  -6   2   7      558.80      522.47     30.05 o 
  -5   2   7     3583.79     3552.81    239.22 o 
  -4   2   7       24.69       31.39     10.22 o 
  -3   2   7     4392.18     4363.83    223.16 o 
  -2   2   7        7.80       17.22      4.77 o 
  -1   2   7      753.39      703.05     41.80 o 
   0   2   7     1635.16     1675.90     94.35 o 
   1   2   7      108.01       96.46      9.06 o 
   2   2   7       41.20       52.29      7.01 o 
   3   2   7      340.85      412.99     23.44 o 
   4   2   7       34.89       46.03     12.53 o 
   5   2   7      355.15      330.30    160.04 o 
   7   2   7     2319.29     2712.67    213.84 o 
   8   2   7        0.95        0.00      7.33 o 
 -10   3   7        0.59        8.87      8.38 o 
  -9   3   7      420.86      434.39     35.26 o 
  -8   3   7     1699.00     1582.86    136.78 o 
  -7   3   7      458.18      412.64     37.35 o 
  -6   3   7     1307.78     1305.22     85.97 o 
  -5   3   7     3207.14     3028.25    204.63 o 
  -4   3   7        0.43       10.58      2.76 o 
  -3   3   7     2636.01     2496.18    128.18 o 
  -2   3   7     1185.58     1051.54     53.48 o 
  -1   3   7        2.19        9.54      4.69 o 
   0   3   7      292.09      334.46     18.99 o 
   1   3   7     1087.50     1027.43     51.69 o 
   2   3   7     5402.92     5335.01    230.53 o 
   3   3   7        6.63       10.88      3.33 o 
   5   3   7      336.83      341.61     73.88 o 
   6   3   7        1.97        6.96      6.20 o 
   7   3   7       20.91       24.83      7.87 o 
   8   3   7      326.90      355.85     31.31 o 
 -10   4   7       13.61       15.96      8.78 o 
  -9   4   7      232.37      244.96     30.32 o 
  -8   4   7      108.30      128.47     17.55 o 
  -7   4   7     2633.84     2453.78    209.77 o 
  -6   4   7      235.68      236.13     29.92 o 
  -5   4   7     4649.23     4644.69    260.49 o 
  -4   4   7      110.34      139.69      8.77 o 
  -3   4   7      178.93      184.22      8.95 o 
  -2   4   7     1376.12     1269.15     64.36 o 
  -1   4   7        5.02        8.00      3.98 o 
   0   4   7     4389.46     4846.70    271.84 o 
   1   4   7     7922.15     7940.57    373.94 o 
   2   4   7      348.24      394.17     17.36 o 
   3   4   7     3517.08     3873.74    181.99 o 
   4   4   7      483.80      429.51    215.58 o 
   5   4   7       52.31       46.03     10.83 o 
   6   4   7        3.07        8.01      5.90 o 
   7   4   7      250.57      322.94     28.21 o 
   8   4   7       21.75       15.43     14.36 o 
  -9   5   7       12.80       11.17      7.98 o 
  -8   5   7      497.73      473.62     41.77 o 
  -7   5   7      281.44      244.58     22.80 o 
  -6   5   7       23.84       33.41      6.32 o 
  -5   5   7     1585.23     1533.44    130.08 o 
  -4   5   7      652.77      624.86     41.02 o 
  -3   5   7     4912.88     4859.97    243.27 o 
  -2   5   7    11832.45    11716.75    585.40 o 
  -1   5   7    15439.77    15398.77    770.06 o 
   0   5   7     1822.98     1635.83     77.02 o 
   1   5   7       52.15       63.83      6.52 o 
   2   5   7     1542.34     1556.86     68.13 o 
   3   5   7      497.73      510.88     24.75 o 
   5   5   7     1076.72     1145.15     79.64 o 
   6   5   7      243.26      291.65     88.87 o 
   7   5   7        1.06        0.23      6.20 o 
   8   5   7        1.80       12.03      9.18 o 
  -9   6   7        0.58        0.00      7.98 o 
  -8   6   7      365.75      376.41     34.28 o 
  -7   6   7       21.52       23.41     16.76 o 
  -6   6   7      202.58      218.47     20.51 o 
  -5   6   7       59.89       63.86      7.91 o 
  -4   6   7     4685.31     4479.86    225.27 o 
  -3   6   7    15949.96    14880.58    743.60 o 
  -2   6   7     1196.48     1204.42     60.31 o 
  -1   6   7    15041.00    15790.07    679.63 o 
   0   6   7     8429.29     9026.24    422.14 o 
   1   6   7      145.85      140.65     11.30 o 
   2   6   7     1549.82     1471.13     63.47 o 
   3   6   7     3016.05     3260.18    168.48 o 
   5   6   7     2646.13     2980.26    200.59 o 
   6   6   7      147.34       92.29     48.27 o 
   7   6   7      961.37     1099.38     88.30 o 
   8   6   7       34.48       30.85     11.03 o 
  -9   7   7      269.92      294.43     36.70 o 
  -8   7   7      390.36      362.18     33.50 o 
  -7   7   7     1581.16     1518.00    131.01 o 
  -6   7   7       14.73        6.86      5.14 o 
  -5   7   7      389.08      374.27     18.28 o 
  -4   7   7     2125.38     1976.04     93.39 o 
  -3   7   7     1138.36     1042.90     49.15 o 
  -2   7   7     1012.72      940.93     44.73 o 
  -1   7   7      513.80      592.28     28.19 o 
   0   7   7      193.84      223.40     11.34 o 
   1   7   7     1971.70     2134.45    100.00 o 
   2   7   7        3.39       11.33      2.96 o 
   3   7   7      978.65     1052.15     49.53 o 
   4   7   7       49.08       57.57      8.47 o 
   5   7   7      577.38      737.59     50.58 o 
   6   7   7     1159.81     1295.95    112.41 o 
   7   7   7      125.12      119.39     30.96 o 
   8   7   7       85.73      103.85     27.49 o 
  -9   8   7      588.73      596.85     70.22 o 
  -8   8   7      126.88      122.81     14.31 o 
  -7   8   7     3847.49     3674.51    312.98 o 
  -6   8   7     1491.60     1447.51     77.23 o 
  -5   8   7      208.05      193.74     10.09 o 
  -4   8   7      253.02      248.99     12.49 o 
  -3   8   7      686.60      750.33     36.31 o 
  -2   8   7     1616.51     1497.91     71.08 o 
  -1   8   7     2199.87     2013.03    103.95 o 
   0   8   7     9539.01    10105.78    472.52 o 
   1   8   7     5539.96     5583.62    287.60 o 
   2   8   7      972.92      976.33     50.62 o 
   3   8   7     4690.36     5081.29    235.92 o 
   4   8   7     1429.67     1527.15     87.09 o 
   5   8   7       67.77       46.40     11.98 o 
   6   8   7      274.32      294.76     75.87 o 
   7   8   7       80.19      105.70     28.49 o 
   8   8   7      361.08      480.34    118.86 o 
  -9   9   7       64.96       86.97     16.76 o 
  -8   9   7     1542.72     1482.98    126.59 o 
  -7   9   7      499.09      598.46     40.66 o 
  -6   9   7      253.52      231.07     13.36 o 
  -5   9   7      198.67      186.38      9.84 o 
  -4   9   7      394.90      350.30     16.95 o 
  -3   9   7      421.15      489.66     23.86 o 
  -2   9   7      409.73      331.92     18.16 o 
  -1   9   7      737.29      611.59     32.55 o 
   0   9   7     1795.58     1811.92     84.71 o 
   1   9   7       39.08       36.23      4.10 o 
   2   9   7     3382.74     3604.60    186.16 o 
   3   9   7        4.29        1.31      2.90 o 
   4   9   7     1447.86     1681.00     96.36 o 
   5   9   7     1101.63     1116.24     97.30 o 
   6   9   7        0.50        1.43      8.09 o 
   7   9   7       11.28        0.00      7.33 o 
   8   9   7       19.19        7.39      8.70 o 
  -8  10   7        7.73       10.01      7.25 o 
  -7  10   7        3.01        5.32      3.96 o 
  -6  10   7      326.05      342.91     21.87 o 
  -5  10   7        1.72        9.83      5.50 o 
  -4  10   7     1656.28     1698.03     88.45 o 
  -3  10   7     4793.03     4499.24    231.86 o 
  -2  10   7     1369.38     1327.33     69.20 o 
  -1  10   7     3797.20     3631.93    187.29 o 
   0  10   7     2274.54     2230.04    105.47 o 
   1  10   7     2364.07     2558.04    134.11 o 
   2  10   7       77.28       82.40      6.92 o 
   3  10   7       37.94       52.08     10.77 o 
   4  10   7      141.43      243.58     66.81 o 
   5  10   7      176.79      234.15     58.22 o 
   6  10   7      200.99      224.54     56.91 o 
   7  10   7      648.26        0.00    180.33 o 
  -8  11   7        5.18        4.01      4.80 o 
  -7  11   7      276.07      268.14     20.56 o 
  -6  11   7      145.30      144.08     11.17 o 
  -5  11   7      950.00      944.44     58.40 o 
  -4  11   7     2938.83     2996.70    155.63 o 
  -3  11   7      325.80      352.16     19.49 o 
  -2  11   7    11928.90    11400.59    588.05 o 
  -1  11   7      346.67      405.18     22.27 o 
   0  11   7      392.41      484.68     23.03 o 
   1  11   7      144.66      134.84      9.17 o 
   2  11   7     1053.32     1077.26     57.34 o 
   3  11   7      187.12      184.88     11.47 o 
   4  11   7      611.80      730.10    102.13 o 
   5  11   7      384.07      409.58     63.32 o 
   6  11   7     1531.17     1731.34    150.75 o 
   7  11   7       16.83       10.94     33.11 o 
  -8  12   7        1.83        9.00      5.30 o 
  -7  12   7      331.74      331.75     24.40 o 
  -6  12   7      829.19      791.37     49.65 o 
  -5  12   7       16.23       13.71      5.41 o 
  -4  12   7      733.71      661.44     35.32 o 
  -3  12   7     2357.64     2274.27    119.21 o 
  -2  12   7      235.03      248.28     15.44 o 
  -1  12   7      595.42      555.60     29.88 o 
   0  12   7      248.97      320.35     16.18 o 
   1  12   7      630.91      670.98     40.50 o 
   2  12   7      364.25      434.05     24.41 o 
   3  12   7      767.05      877.73     63.79 o 
   4  12   7     1779.36     1925.40    166.29 o 
   5  12   7      693.66      796.19     72.62 o 
   6  12   7       48.29       32.19     11.16 o 
   7  12   7       31.23       16.65     11.95 o 
  -7  13   7        0.19        0.93      5.13 o 
  -6  13   7     2030.16     1937.27    131.25 o 
  -5  13   7      173.44      178.79     13.15 o 
  -4  13   7       23.78        9.89      3.98 o 
  -3  13   7       29.62       25.23      4.11 o 
  -2  13   7       10.63       11.62      4.76 o 
  -1  13   7       38.64       36.31      7.54 o 
   0  13   7     3012.16     3196.37    148.79 o 
   1  13   7      632.26      680.05     36.36 o 
   2  13   7     5130.07     5459.96    280.58 o 
   3  13   7      121.93      145.09     13.99 o 
   4  13   7      478.89      552.93    142.76 o 
   5  13   7      113.17      125.90     16.45 o 
   6  13   7       98.78       90.22     34.81 o 
  -7  14   7       95.15       96.45     13.52 o 
  -6  14   7      145.04      127.69     11.45 o 
  -5  14   7       97.65       70.26     10.15 o 
  -4  14   7        3.21        2.12      3.94 o 
  -3  14   7        4.25        6.04      4.23 o 
  -2  14   7      683.62      705.45     37.63 o 
  -1  14   7     1314.63     1332.17     79.18 o 
   0  14   7      225.32      210.60     14.39 o 
   1  14   7     3036.07     3178.91    186.16 o 
   2  14   7       55.58       98.74      9.98 o 
   3  14   7     1031.86     1087.96     80.69 o 
   4  14   7       63.53       44.27     12.50 o 
   5  14   7      111.80      127.38     33.60 o 
   6  14   7      196.43      235.32     69.01 o 
  -7  15   7      216.24      227.34     27.07 o 
  -6  15   7        8.52       13.93     13.82 o 
  -5  15   7      298.82      293.05     19.74 o 
  -4  15   7      470.66      492.50     31.43 o 
  -3  15   7        4.93        2.21      3.69 o 
  -2  15   7      186.79      182.72     12.99 o 
  -1  15   7      101.95      124.39     11.29 o 
   0  15   7       78.12      101.97      8.59 o 
   1  15   7      264.70      283.98     18.86 o 
   2  15   7       83.74      117.80     11.66 o 
   3  15   7        0.63        0.00      6.35 o 
   4  15   7       17.96       12.89     10.14 o 
   5  15   7      363.51      404.64    109.86 o 
  -6  16   7      292.95      333.12     57.70 o 
  -5  16   7     1356.51     1358.23     83.78 o 
  -4  16   7      344.50      320.66     22.01 o 
  -3  16   7      210.74      181.01     11.75 o 
  -2  16   7       39.89       31.85      6.91 o 
  -1  16   7      101.03       83.74      8.34 o 
   0  16   7      464.23      500.96     31.39 o 
   1  16   7      446.88      459.49     28.55 o 
   2  16   7       64.17       93.86     17.00 o 
   3  16   7      120.11      145.35     14.93 o 
   4  16   7      231.12      215.72     24.15 o 
   5  16   7      431.34      493.39    139.80 o 
  -5  17   7       31.20       31.01      7.08 o 
  -4  17   7       22.20       23.72      6.57 o 
  -3  17   7      296.28      259.69     18.19 o 
  -2  17   7       46.77       43.15      8.78 o 
  -1  17   7        7.90        7.85      5.22 o 
   0  17   7        4.01        4.69      5.07 o 
   1  17   7      344.44      348.40     22.77 o 
   2  17   7      164.97      199.05     13.60 o 
   3  17   7       33.93       39.55     13.25 o 
   4  17   7       68.99       77.87     35.91 o 
  -4  18   7        8.05        0.56      7.00 o 
  -3  18   7      145.16      132.69     17.06 o 
  -2  18   7        9.24       17.33      4.95 o 
  -1  18   7      211.90      233.88     14.38 o 
   0  18   7        1.85        4.13      5.42 o 
   1  18   7     1184.51     1340.27     80.17 o 
   2  18   7       27.83       16.93      6.08 o 
   3  18   7       73.62       75.64     14.16 o 
  -3  19   7      152.08      171.26     16.82 o 
  -2  19   7       52.62       47.58      9.10 o 
  -1  19   7      166.50      162.57     11.36 o 
   0  19   7      508.15      557.87     30.54 o 
   1  19   7        5.96       11.25      6.27 o 
   2  19   7        1.51        6.38     10.71 o 
  -1  20   7      104.15      118.78     11.58 o 
   0  20   7       63.22       86.44     12.79 o 
 -10   0   8      853.95      778.77     86.97 o 
  -9   0   8       48.33       42.29      7.98 o 
  -8   0   8     1875.35     1801.71    201.87 o 
  -7   0   8      845.99      794.41     45.35 o 
  -6   0   8     1240.99     1167.02     66.15 o 
  -5   0   8     1294.86     1338.59     90.60 o 
  -4   0   8      649.31      588.49     40.49 o 
  -3   0   8     7015.59     6900.71    461.12 o 
  -2   0   8     1402.09     1369.39     92.36 o 
  -1   0   8     3780.67     3730.50    312.41 o 
   0   0   8       92.31        0.00     86.18 o 
   2   0   8      324.47      251.81     46.76 o 
   3   0   8     4255.90     4861.91    302.70 o 
   4   0   8      694.36      831.45     73.35 o 
   6   0   8      135.47      159.65     85.38 o 
   8   0   8      662.21      760.42     87.77 o 
 -10   1   8        9.09       17.30      5.34 o 
  -9   1   8        9.36        8.35      4.20 o 
  -8   1   8       61.67       65.39      5.49 o 
  -7   1   8     2992.37     2818.84    154.69 o 
  -6   1   8       19.48       21.61      4.10 o 
  -5   1   8       13.95       14.61      2.38 o 
  -4   1   8     2131.92     2120.09    100.74 o 
  -3   1   8     8006.71     7953.16    405.65 o 
  -2   1   8     1986.73     1819.22     86.53 o 
  -1   1   8       63.76       76.25      6.25 o 
   1   1   8       77.81       74.54     10.05 o 
   2   1   8     9863.99    10846.08    526.35 o 
   3   1   8      879.31      875.20     39.54 o 
   7   1   8       89.13       62.55     19.81 o 
   8   1   8      160.72      162.40     16.93 o 
 -10   2   8       98.92       99.90     13.56 o 
  -9   2   8       18.50        9.58      6.38 o 
  -8   2   8       32.95       27.93      7.18 o 
  -7   2   8     1689.20     1651.46    141.77 o 
  -6   2   8     3857.78     3711.37    185.40 o 
  -5   2   8       98.86       87.32      6.92 o 
  -4   2   8     1122.87     1104.36     56.21 o 
  -3   2   8      598.70      594.52     31.22 o 
  -2   2   8     6214.72     6155.95    313.66 o 
  -1   2   8     2061.81     1812.72    103.09 o 
   0   2   8      118.81      166.39     28.79 o 
   1   2   8    14998.62    15491.25    705.18 o 
   2   2   8     3791.57     4618.68    222.22 o 
   3   2   8     5770.11     6225.52    259.98 o 
   4   2   8      500.26      470.32     79.47 o 
   6   2   8       38.07       42.45      8.98 o 
   7   2   8      177.47      257.05     74.50 o 
   8   2   8        2.99       16.76      7.98 o 
  -9   3   8       23.67       11.17      7.18 o 
  -8   3   8      260.96      308.33     37.50 o 
  -7   3   8       94.19      124.51     35.11 o 
  -6   3   8     2497.08     2336.77    199.22 o 
  -5   3   8     1003.46      945.65     64.69 o 
  -4   3   8       60.86       76.66      4.67 o 
  -3   3   8     6366.13     6348.11    350.49 o 
  -2   3   8     1056.87     1066.03     53.12 o 
  -1   3   8     6037.85     6011.01    300.54 o 
   0   3   8    10047.02     9502.35    531.67 o 
   1   3   8      438.36      388.88     35.68 o 
   2   3   8     8844.87     8565.97    390.87 o 
   3   3   8     1147.86     1416.37     70.43 o 
   4   3   8       26.77       21.08      8.97 o 
   5   3   8       62.90       74.80     19.09 o 
   6   3   8      162.95       50.22     99.49 o 
   7   3   8        3.00       28.33      7.88 o 
   8   3   8       53.65       39.10      9.03 o 
  -9   4   8       62.32       59.05     11.17 o 
  -8   4   8      101.43      114.22     13.04 o 
  -7   4   8       40.92       42.55      9.97 o 
  -6   4   8      127.87      116.16     29.92 o 
  -5   4   8      431.42      393.24     35.06 o 
  -4   4   8      548.57      543.57     27.26 o 
  -3   4   8     8889.72     8447.50    384.49 o 
  -2   4   8     4828.98     4590.92    230.07 o 
  -1   4   8     5711.37     5835.78    290.03 o 
   0   4   8     1356.26     1509.13     75.54 o 
   1   4   8     6561.13     6720.39    306.25 o 
   2   4   8     3924.76     3982.28    172.34 o 
   3   4   8     2135.80     2471.18    116.87 o 
   4   4   8       21.10       29.15      5.95 o 
   6   4   8        0.44        0.00      8.76 o 
   7   4   8      888.72     1082.12     86.33 o 
   8   4   8       30.75       42.44     12.64 o 
  -9   5   8       11.57        0.00      7.98 o 
  -8   5   8      939.09      864.91     75.48 o 
  -7   5   8     1673.33     1581.69    136.00 o 
  -6   5   8     1782.55     1775.89    152.10 o 
  -5   5   8       50.69       49.34      4.34 o 
  -4   5   8     4472.18     4455.58    222.95 o 
  -3   5   8     2246.25     2053.19    103.63 o 
  -2   5   8    16747.48    15936.55    794.33 o 
  -1   5   8     1685.07     1797.91     89.43 o 
   0   5   8     2611.90     3149.94    157.20 o 
   1   5   8      336.48      337.93     35.93 o 
   2   5   8     1550.15     1725.04     81.37 o 
   3   5   8        6.30        3.18      2.44 o 
   4   5   8     3429.70     4016.07    227.15 o 
   5   5   8        9.87        6.04      5.81 o 
   7   5   8        0.68        0.74      7.03 o 
   8   5   8      586.89      714.37     59.24 o 
  -9   6   8        2.09        0.00      7.18 o 
  -8   6   8        7.87       19.28      6.90 o 
  -7   6   8      261.32      227.77     22.23 o 
  -6   6   8     1049.57     1016.64     87.17 o 
  -5   6   8       85.73      112.44      8.84 o 
  -4   6   8     2340.51     2196.33    110.08 o 
  -3   6   8      714.70      726.57     36.65 o 
  -2   6   8      268.72      338.48     17.65 o 
  -1   6   8      727.06      812.31     38.46 o 
   0   6   8      329.89      342.88     24.84 o 
   1   6   8      344.38      466.96     24.62 o 
   2   6   8     1096.80     1139.24     53.48 o 
   3   6   8     2143.41     2329.67    110.09 o 
   4   6   8       48.82       40.97      9.08 o 
   5   6   8     1766.15     2017.16    137.79 o 
   6   6   8        0.91        0.00      8.77 o 
   7   6   8      334.89      387.28     90.21 o 
   8   6   8       96.31      124.60     31.76 o 
  -9   7   8       45.88       43.09     11.17 o 
  -8   7   8      437.80      468.90     42.34 o 
  -7   7   8      408.10      429.61     38.13 o 
  -6   7   8      120.76      110.81     10.88 o 
  -5   7   8       93.99       87.93      6.16 o 
  -4   7   8       66.28       73.82      8.58 o 
  -3   7   8     3278.43     3271.62    152.60 o 
  -2   7   8     4639.44     4135.19    193.92 o 
  -1   7   8     1110.62     1110.93     62.80 o 
   0   7   8      235.92      255.47     17.23 o 
   1   7   8      716.86      819.68     39.24 o 
   2   7   8     7637.68     7584.34    356.94 o 
   3   7   8       83.77       70.64      8.52 o 
   4   7   8     1818.01     2181.52    110.92 o 
   5   7   8      186.68      190.76     50.98 o 
   6   7   8      159.79        0.00    193.10 o 
   7   7   8       10.08        5.60      7.03 o 
   8   7   8      396.31      506.10     70.22 o 
  -9   8   8       41.48       40.69     11.97 o 
  -8   8   8      413.88      426.13     39.48 o 
  -7   8   8      113.58      139.49     17.95 o 
  -6   8   8        1.28        3.61      4.97 o 
  -5   8   8      924.25      851.66     40.25 o 
  -4   8   8      227.06      185.87      9.81 o 
  -3   8   8       18.66       19.37      7.53 o 
  -2   8   8       85.58       86.42      5.84 o 
  -1   8   8      319.38      347.71     22.48 o 
   0   8   8     1719.85     1898.62     89.59 o 
   1   8   8     1549.14     1422.46     74.05 o 
   2   8   8       49.39       42.42     10.20 o 
   3   8   8     1201.54     1334.55     69.43 o 
   4   8   8       63.80       73.87     12.89 o 
   5   8   8       11.07        5.00      7.84 o 
   6   8   8       83.44      101.85     53.06 o 
   7   8   8       14.20        0.00      6.77 o 
  -9   9   8        2.76       14.08      7.84 o 
  -8   9   8      393.70      373.67     34.86 o 
  -7   9   8       70.86       74.36     10.68 o 
  -6   9   8      164.29      154.64      9.53 o 
  -5   9   8      156.43      150.11      8.21 o 
  -4   9   8        2.32        3.79      2.25 o 
  -3   9   8       71.97       78.21      6.78 o 
  -2   9   8     6502.59     6035.57    312.70 o 
  -1   9   8      229.06      253.25     14.60 o 
   0   9   8      795.26      718.12     44.07 o 
   1   9   8     3282.48     3651.14    170.61 o 
   2   9   8      110.61      110.32     10.15 o 
   3   9   8      168.52      186.15     11.55 o 
   4   9   8     1221.59     1465.82    128.93 o 
   5   9   8      215.95      241.44     62.17 o 
   6   9   8      125.46      126.45     66.23 o 
   7   9   8       90.82       73.88     38.70 o 
  -8  10   8        8.71       10.11      9.58 o 
  -7  10   8      206.82      207.46     15.65 o 
  -6  10   8       20.32       16.69      7.37 o 
  -5  10   8       28.17       33.51      6.22 o 
  -4  10   8       23.93       24.95      7.48 o 
  -3  10   8     4557.29     4515.83    234.07 o 
  -2  10   8      255.22      241.96     16.89 o 
  -1  10   8     3423.60     3227.58    167.56 o 
   0  10   8      500.34      495.99     24.00 o 
   1  10   8       99.32      105.50      6.74 o 
   2  10   8        4.24        3.35      3.41 o 
   3  10   8      791.02      927.12     49.14 o 
   4  10   8     2438.21     2740.85    232.36 o 
   5  10   8      854.68     1058.15     93.09 o 
   6  10   8      115.02       87.70     17.50 o 
   7  10   8       12.30        3.21     37.50 o 
  -8  11   8      392.67      367.36     26.23 o 
  -7  11   8        1.36        1.49      4.34 o 
  -6  11   8      865.03      843.33     53.25 o 
  -5  11   8       25.53       37.32      4.30 o 
  -4  11   8       13.32       13.71      4.88 o 
  -3  11   8      259.39      279.34     15.54 o 
  -2  11   8      741.76      660.62     35.23 o 
  -1  11   8      570.37      571.08     30.87 o 
   0  11   8       35.56       32.43      3.90 o 
   1  11   8     2003.10     1957.96    101.99 o 
   2  11   8       24.99       24.70      6.77 o 
   3  11   8        9.36        5.79      4.41 o 
   4  11   8       41.43       85.28     12.66 o 
   5  11   8        0.47        4.23      8.31 o 
   6  11   8       21.80       23.64     14.79 o 
   7  11   8      151.79      134.10     23.04 o 
  -8  12   8        2.42        0.00      4.80 o 
  -7  12   8      357.95      364.64     26.83 o 
  -6  12   8       38.81       36.36      7.37 o 
  -5  12   8     2134.06     2098.25    111.55 o 
  -4  12   8      276.63      281.92     15.57 o 
  -3  12   8      544.42      550.37     30.15 o 
  -2  12   8      808.88      774.93     41.71 o 
  -1  12   8       69.58       64.63      5.79 o 
   0  12   8      806.97      860.68     46.19 o 
   1  12   8       25.60       19.81      4.19 o 
   2  12   8     1505.64     1515.51     78.48 o 
   3  12   8      205.64      291.43     41.09 o 
   4  12   8      518.15      571.63    154.48 o 
   5  12   8     1321.77     1497.50    129.30 o 
   6  12   8       29.66       37.52     11.85 o 
  -7  13   8        2.58       13.49      6.94 o 
  -6  13   8       24.69       21.18      5.88 o 
  -5  13   8      919.01      886.95     48.49 o 
  -4  13   8     2211.12     2107.78    109.38 o 
  -3  13   8      131.76      115.82      7.86 o 
  -2  13   8      437.40      451.39     24.88 o 
  -1  13   8      282.51      317.05     20.35 o 
   0  13   8      308.75      311.64     20.17 o 
   1  13   8      133.38      144.82     11.20 o 
   2  13   8       49.40       71.21      8.78 o 
   3  13   8     1184.10     1363.39    132.29 o 
   4  13   8      446.72      526.38    135.17 o 
   5  13   8        1.98        0.00      8.40 o 
   6  13   8       14.98       16.24     22.31 o 
  -7  14   8      379.20      366.54     27.19 o 
  -6  14   8      116.84      118.28     10.51 o 
  -5  14   8       29.02       16.59      6.45 o 
  -4  14   8      271.12      266.52     13.97 o 
  -3  14   8       76.10       69.87      9.81 o 
  -2  14   8      320.97      282.40     18.47 o 
  -1  14   8     4531.84     4511.30    266.02 o 
   0  14   8      953.09      954.81     56.55 o 
   1  14   8     7211.57     7599.98    448.52 o 
   2  14   8      511.39      591.44     44.32 o 
   3  14   8      295.73      289.47     32.03 o 
   4  14   8      663.45      740.72    160.48 o 
   5  14   8       67.97       77.58     18.29 o 
  -6  15   8       29.79       43.93      7.15 o 
  -5  15   8      448.60      462.12     29.39 o 
  -4  15   8       61.66       51.94      5.12 o 
  -3  15   8        0.77        0.00      4.44 o 
  -2  15   8      531.93      466.36     29.65 o 
  -1  15   8     1607.75     1650.14     98.05 o 
   0  15   8     4248.11     4443.33    261.76 o 
   1  15   8      219.44      228.69     16.18 o 
   2  15   8     1226.90     1330.94     94.36 o 
   3  15   8      824.00      941.54     70.95 o 
   4  15   8      114.88      135.77     42.53 o 
   5  15   8       88.86       63.26     26.20 o 
  -6  16   8       93.46       87.27     19.23 o 
  -5  16   8      660.66      608.54     38.79 o 
  -4  16   8      196.02      198.24     12.86 o 
  -3  16   8      445.82      420.35     26.50 o 
  -2  16   8        3.28        0.00      4.64 o 
  -1  16   8        5.22       20.88      8.56 o 
   0  16   8      182.17      181.62     13.58 o 
   1  16   8      112.70      103.84      9.40 o 
   2  16   8      183.72      210.17     15.27 o 
   3  16   8        3.84        0.00      9.20 o 
   4  16   8      300.64      358.19     86.50 o 
  -5  17   8      281.44      258.94     18.86 o 
  -4  17   8     1743.17     1748.98    106.14 o 
  -3  17   8        8.18        7.23      4.61 o 
  -2  17   8        7.65        6.23      4.91 o 
  -1  17   8       60.66       76.05     11.29 o 
   0  17   8      206.67      229.50     16.33 o 
   1  17   8      340.04      351.10     23.30 o 
   2  17   8      212.17      224.66     24.53 o 
   3  17   8      422.28      445.70     41.97 o 
   4  17   8       78.99       78.00     25.34 o 
  -4  18   8       21.86       15.92      7.96 o 
  -3  18   8        2.49        0.63      5.59 o 
  -2  18   8      354.89      399.66     22.67 o 
  -1  18   8       31.09       31.88      6.39 o 
   0  18   8      164.10      191.48     19.12 o 
   1  18   8       14.63       12.82      9.23 o 
   2  18   8       24.19       30.31      9.67 o 
   3  18   8      123.38      146.02     32.71 o 
  -3  19   8        0.96        0.00      7.40 o 
  -2  19   8        3.78        4.70      4.83 o 
  -1  19   8      632.19      674.94     37.18 o 
   0  19   8      836.33      955.48     57.80 o 
   1  19   8        3.07        4.79      5.86 o 
  -9   1   9       40.41       22.34      7.18 o 
  -8   1   9      154.28      175.28     13.75 o 
  -7   1   9      771.07      752.79     42.49 o 
  -6   1   9     1757.58     1625.55     82.75 o 
  -5   1   9      964.01      882.93     42.25 o 
  -4   1   9      258.69      257.37     12.96 o 
  -3   1   9     1643.57     1678.53     85.47 o 
  -2   1   9    13479.04    13007.39    664.55 o 
  -1   1   9      632.39      660.24     46.28 o 
   0   1   9      156.39        3.04     69.72 o 
   1   1   9     2902.78     3137.86    155.24 o 
   2   1   9     1217.15     1342.62     64.83 o 
   3   1   9     1533.44     1541.45     67.25 o 
   4   1   9      375.09        0.00    101.34 o 
   5   1   9       21.13       14.79      8.52 o 
   6   1   9      470.07       35.77     93.58 o 
   7   1   9      256.07      308.10     88.68 o 
   8   1   9       94.14      141.20     19.55 o 
  -9   2   9       50.27       57.45     10.37 o 
  -8   2   9      521.58      472.13     41.97 o 
  -7   2   9     2039.31     1895.49    162.08 o 
  -6   2   9      106.57      112.64     11.49 o 
  -5   2   9      249.28      246.34     13.33 o 
  -4   2   9       79.30       78.70      4.67 o 
  -3   2   9      132.51      139.67      7.96 o 
  -2   2   9     1380.27     1575.21     80.46 o 
  -1   2   9     2432.33     2500.46    196.35 o 
   0   2   9      331.33      455.73     25.97 o 
   1   2   9       53.13       61.70      5.51 o 
   2   2   9      127.92      136.10     16.46 o 
   3   2   9      138.22      134.88      9.35 o 
   4   2   9      619.69       10.95    117.16 o 
   6   2   9       79.54       82.34     23.36 o 
   7   2   9        2.06        1.64     11.30 o 
   8   2   9       32.35       19.87      8.36 o 
  -9   3   9        4.26        9.58      7.18 o 
  -8   3   9      314.50      317.13     28.93 o 
  -7   3   9      379.08      294.17     27.22 o 
  -6   3   9      314.86      318.70     37.90 o 
  -5   3   9     1795.87     1706.24    145.40 o 
  -4   3   9      327.59      301.93     15.77 o 
  -3   3   9      153.73      115.17      7.72 o 
  -2   3   9      817.51      568.78     29.42 o 
  -1   3   9       27.20       24.90      4.64 o 
   0   3   9      413.07      378.34     19.77 o 
   1   3   9      288.92      353.80     41.73 o 
   2   3   9     5830.31     5986.44    299.38 o 
   3   3   9     1302.14     1512.17     76.78 o 
   4   3   9      154.09      196.03     24.70 o 
   6   3   9       14.19       19.51     10.32 o 
   7   3   9       82.45       93.98     26.10 o 
   8   3   9      714.11      846.20     69.96 o 
  -9   4   9      449.15      397.37     47.08 o 
  -8   4   9      296.47      285.36     26.64 o 
  -7   4   9     1857.54     1737.26    148.47 o 
  -6   4   9      334.94      342.55     30.86 o 
  -5   4   9      696.09      675.86     44.96 o 
  -4   4   9        0.94        2.89      2.76 o 
  -3   4   9      294.45      276.10     14.78 o 
  -2   4   9      193.03      189.68     16.74 o 
  -1   4   9    10529.43    10053.59    563.34 o 
   0   4   9     1364.94     1338.15     68.32 o 
   1   4   9     2902.34     3052.79    152.20 o 
   2   4   9     1298.21     1399.11     83.91 o 
   3   4   9     1996.84     2182.42    121.59 o 
   4   4   9      114.28      142.45     26.77 o 
   5   4   9      560.68      615.51    177.94 o 
   6   4   9      173.36       13.25     97.59 o 
   7   4   9      871.05     1039.33     82.66 o 
   8   4   9       20.99       37.00     13.80 o 
  -9   5   9       91.88       94.15     15.16 o 
  -8   5   9      342.40      310.81     28.93 o 
  -7   5   9       46.01       62.20      9.18 o 
  -6   5   9      729.91      719.94     62.08 o 
  -5   5   9      921.06      861.61     56.73 o 
  -4   5   9     4106.09     4077.30    203.94 o 
  -3   5   9      870.61      820.96     41.52 o 
  -2   5   9      381.59      409.13     21.37 o 
  -1   5   9     3349.13     3388.90    169.59 o 
   0   5   9     2176.38     1973.57    110.99 o 
   1   5   9     3036.92     3287.60    154.40 o 
   2   5   9     1677.38     1728.82     81.21 o 
   3   5   9      853.74      909.74     44.23 o 
   4   5   9      696.57      775.69     45.35 o 
   5   5   9      199.53        0.00    111.53 o 
   6   5   9       84.25      119.58     19.86 o 
   7   5   9       20.78       25.89     10.24 o 
   8   5   9        0.78        5.32      8.15 o 
  -9   6   9       15.90        0.00      7.98 o 
  -8   6   9      230.25      242.95     29.92 o 
  -7   6   9     1201.52     1075.11     93.30 o 
  -6   6   9      391.95      348.77     32.00 o 
  -5   6   9     2453.94     2251.43    112.95 o 
  -4   6   9      267.49      282.47     14.63 o 
  -3   6   9     6290.51     6371.03    319.28 o 
  -2   6   9     8642.87     8364.11    463.17 o 
  -1   6   9     2315.99     2341.63    117.66 o 
   0   6   9      142.31      163.09     13.37 o 
   1   6   9       77.23      127.05     15.41 o 
   2   6   9     1943.39     2120.80     99.30 o 
   3   6   9     5011.69     5626.90    288.96 o 
   4   6   9      391.61      429.13     55.85 o 
   6   6   9      414.98       82.19    205.86 o 
   7   6   9      459.75      576.14    147.08 o 
  -9   7   9       60.08       23.07     12.77 o 
  -8   7   9       53.80       46.15      8.41 o 
  -7   7   9      754.11      780.18     57.97 o 
  -6   7   9      115.60      113.04     16.11 o 
  -5   7   9       75.82       88.23      6.19 o 
  -4   7   9     4557.48     4420.60    221.87 o 
  -3   7   9     6434.35     6452.43    323.40 o 
  -2   7   9       63.52       94.84      7.01 o 
  -1   7   9      762.41      828.84     43.12 o 
   0   7   9      222.14      239.19     23.31 o 
   1   7   9      598.73      577.42     35.78 o 
   2   7   9       58.96       59.26      7.96 o 
   3   7   9      174.59      200.32     32.44 o 
   4   7   9      490.88      676.09     88.11 o 
   5   7   9        8.93       15.56      8.92 o 
   6   7   9      907.45        0.00    193.90 o 
   7   7   9      955.35     1200.29     97.33 o 
  -9   8   9      617.26      605.74     54.60 o 
  -8   8   9      245.17      250.13     24.72 o 
  -7   8   9       24.31       35.76     13.32 o 
  -6   8   9      559.86      531.19     40.02 o 
  -5   8   9      113.93      127.40      7.51 o 
  -4   8   9      142.96      128.74      7.33 o 
  -3   8   9      108.72      104.06      6.89 o 
  -2   8   9     2253.51     2291.32    118.81 o 
  -1   8   9     3733.39     3498.75    181.26 o 
   0   8   9      188.22      206.64     20.64 o 
   1   8   9     2301.48     2543.27    118.81 o 
   2   8   9      272.38      285.82     27.72 o 
   3   8   9     3683.59     3986.88    205.40 o 
   4   8   9     1777.14     2127.12    181.04 o 
   6   8   9      645.91        0.00    210.65 o 
   7   8   9       20.21       18.80     12.74 o 
  -8   9   9      291.10      302.02     29.30 o 
  -7   9   9      747.89      753.71     66.08 o 
  -6   9   9      303.46      281.22     18.56 o 
  -5   9   9       15.84       10.75      4.51 o 
  -4   9   9      145.98      132.77     10.48 o 
  -3   9   9      682.76      691.44     36.91 o 
  -2   9   9      700.42      651.54     34.54 o 
  -1   9   9      746.80      747.46     49.78 o 
   0   9   9     2171.84     2238.52    116.22 o 
   1   9   9      832.01      964.55     45.42 o 
   2   9   9     1859.29     1986.43    102.90 o 
   3   9   9     1971.55     2298.34    120.48 o 
   4   9   9       74.19       94.13     36.10 o 
   5   9   9        1.84        0.00      7.91 o 
   6   9   9      231.37        0.00    217.04 o 
   7   9   9      449.61      488.87    237.78 o 
  -8  10   9      404.70      509.49     46.54 o 
  -7  10   9      143.05      125.00     23.14 o 
  -6  10   9      182.35      191.17     11.86 o 
  -5  10   9      506.42      524.23     28.06 o 
  -4  10   9       98.00       94.00      6.82 o 
  -3  10   9     1249.57     1203.89     63.36 o 
  -2  10   9      751.69      706.59     37.04 o 
  -1  10   9       44.59       44.82      8.37 o 
   0  10   9      608.24      677.98     70.00 o 
   1  10   9     2077.86     2075.11     98.77 o 
   2  10   9      542.97      616.52     34.21 o 
   3  10   9      148.40      189.41     17.59 o 
   4  10   9        3.85        3.85     27.53 o 
   5  10   9      579.35      688.86     62.08 o 
   6  10   9      252.23        0.00    198.68 o 
   7  10   9      125.55      156.76     82.19 o 
  -8  11   9       38.25       39.44      9.77 o 
  -7  11   9      337.94      319.74     23.73 o 
  -6  11   9      666.50      673.82     42.21 o 
  -5  11   9      231.68      213.14     12.58 o 
  -4  11   9     2464.71     2435.75    126.68 o 
  -3  11   9      854.59      817.72     43.11 o 
  -2  11   9      252.63      250.94     14.24 o 
  -1  11   9      117.61      131.55      9.70 o 
   0  11   9       53.12       62.87      5.71 o 
   1  11   9     2034.24     2044.61    107.38 o 
   2  11   9      350.34      372.21     20.82 o 
   3  11   9       34.34       31.23     10.94 o 
   4  11   9     1874.39     2141.01    183.89 o 
   5  11   9      293.39      236.95     69.96 o 
   6  11   9      604.66      657.89    152.25 o 
  -7  12   9       55.39       59.45      8.18 o 
  -6  12   9     1409.58     1339.74     81.56 o 
  -5  12   9      577.87      538.77     29.41 o 
  -4  12   9        8.25        6.04      3.50 o 
  -3  12   9      300.13      310.79     17.66 o 
  -2  12   9     1326.79     1301.66     68.57 o 
  -1  12   9     1229.89     1320.27     78.83 o 
   0  12   9      126.72      110.41      9.13 o 
   1  12   9       99.26       88.08      8.87 o 
   2  12   9      638.16      649.02     39.30 o 
   3  12   9       61.43       45.57     20.71 o 
   4  12   9       26.21       11.21      9.34 o 
   5  12   9      141.48      156.15     38.50 o 
   6  12   9       17.17       10.88     26.78 o 
  -7  13   9      265.94      273.55     20.63 o 
  -6  13   9      386.98      340.69     22.80 o 
  -5  13   9      225.96      202.82     11.30 o 
  -4  13   9       28.42       33.83      5.31 o 
  -3  13   9      434.95      446.77     24.89 o 
  -2  13   9     1234.83     1224.41     72.47 o 
  -1  13   9      208.32      250.43     20.50 o 
   0  13   9     4257.71     4423.75    258.70 o 
   1  13   9      256.32      265.45     18.66 o 
   2  13   9     1419.02     1667.91    116.65 o 
   3  13   9      210.82      222.65     77.87 o 
   4  13   9      138.87      146.46     18.85 o 
   5  13   9       39.63       32.14     11.80 o 
  -7  14   9        8.01       17.00      6.83 o 
  -6  14   9       47.19       34.75      6.56 o 
  -5  14   9      174.83      170.66     11.21 o 
  -4  14   9      224.55      203.18     12.25 o 
  -3  14   9      976.08      952.54     50.44 o 
  -2  14   9       68.22       90.37     15.38 o 
  -1  14   9      402.28      405.02     25.33 o 
   0  14   9       37.46       32.56      6.55 o 
   1  14   9     3664.20     3894.14    229.20 o 
   2  14   9      826.98      806.11     58.29 o 
   3  14   9       85.30       77.50     13.41 o 
   4  14   9       83.63       53.94     13.39 o 
   5  14   9        3.82        5.24     10.14 o 
  -6  15   9      771.70      772.54     48.58 o 
  -5  15   9      216.46      226.56     17.51 o 
  -4  15   9       23.41       24.32      4.73 o 
  -3  15   9       47.95       62.13     10.02 o 
  -2  15   9      391.72      331.80     21.67 o 
  -1  15   9      922.91     1002.70     60.21 o 
   0  15   9      200.65      250.15     17.16 o 
   1  15   9       27.16       31.31     11.06 o 
   2  15   9      120.55      131.26     11.01 o 
   3  15   9      176.07      170.28     32.32 o 
   4  15   9      291.74      324.59     93.06 o 
  -5  16   9      549.50      566.23     36.32 o 
  -4  16   9      362.09      346.30     18.12 o 
  -3  16   9      146.00      129.75      9.27 o 
  -2  16   9      142.52      149.76     13.59 o 
  -1  16   9      571.28      562.43     34.90 o 
   0  16   9       81.48       93.15      8.84 o 
   1  16   9      492.92      588.00     37.19 o 
   2  16   9        1.48        7.87      5.99 o 
   3  16   9       11.61        0.00     22.34 o 
   4  16   9        8.01        6.75     29.63 o 
  -5  17   9       10.50       12.84      6.82 o 
  -4  17   9      150.06      164.32     13.40 o 
  -3  17   9      359.55      413.93     26.75 o 
  -2  17   9      238.88      216.58     15.85 o 
  -1  17   9      115.71       99.03      9.29 o 
   0  17   9        1.73        3.02      5.40 o 
   1  17   9        0.73        1.52      5.41 o 
   2  17   9       65.78       56.62      8.87 o 
   3  17   9       34.13       45.48     25.53 o 
  -3  18   9      130.97      130.62      9.67 o 
  -2  18   9      230.18      217.57     15.72 o 
  -1  18   9       65.97       60.94      7.76 o 
   0  18   9      170.93      169.31     16.20 o 
   1  18   9      271.13      312.56     21.53 o 
   2  18   9      149.48      175.83     14.25 o 
  -2  19   9       27.93       13.77      7.20 o 
  -1  19   9        1.22        0.51      5.91 o 
   0  19   9      105.48      137.76     14.51 o 
  -9   0  10       11.48        6.38      5.59 o 
  -8   0  10      331.53      317.57     36.70 o 
  -7   0  10     6801.40     6746.21    441.65 o 
  -6   0  10        0.74       19.06      6.18 o 
  -5   0  10     1536.59     1574.46    106.58 o 
  -4   0  10     2129.76     2232.28    150.80 o 
  -3   0  10      136.58      100.72      8.42 o 
  -2   0  10     1883.80     1674.41    141.56 o 
  -1   0  10     2973.83     2684.21    299.22 o 
   1   0  10        0.39        0.00      5.58 o 
   2   0  10    14199.97    15347.77    954.23 o 
   3   0  10     5681.08     6047.85    380.53 o 
   5   0  10     1957.82       25.53    183.52 o 
   6   0  10     1915.36        0.00    148.41 o 
   7   0  10      223.47       39.90    143.63 o 
   8   0  10      100.66      157.19     24.74 o 
  -9   1  10        5.92        2.39      5.59 o 
  -8   1  10      169.99      197.09     23.94 o 
  -7   1  10      592.16      548.49     36.76 o 
  -6   1  10     3221.63     3027.54    174.42 o 
  -5   1  10       65.41       76.04      4.64 o 
  -4   1  10      278.28      286.65     14.25 o 
  -3   1  10     3718.77     3522.33    202.72 o 
  -2   1  10       19.74       29.16      9.30 o 
  -1   1  10     1997.12     1785.86    120.49 o 
   2   1  10      173.96      191.75     27.08 o 
   3   1  10     2462.52     2696.33    118.95 o 
   5   1  10      741.69        0.00    126.32 o 
   6   1  10      628.17       19.20    118.38 o 
   8   1  10      106.84      113.70     38.84 o 
  -9   2  10      164.57      159.58     20.75 o 
  -8   2  10       34.81       32.45      6.64 o 
  -7   2  10        0.88        9.24      7.98 o 
  -6   2  10      467.24      409.33     36.99 o 
  -5   2  10      307.98      337.45     20.30 o 
  -4   2  10      722.90      706.39     36.43 o 
  -3   2  10     3030.05     2912.13    166.92 o 
  -2   2  10     3109.86     3023.22    205.56 o 
  -1   2  10     6669.49     5988.95    405.04 o 
   0   2  10     4756.81     4908.00    243.73 o 
   1   2  10      396.58      459.74     27.85 o 
   2   2  10     6330.00     6887.25    371.56 o 
   3   2  10      243.37      210.54     21.19 o 
   5   2  10      191.99       42.46    138.89 o 
   6   2  10       26.88       53.92     27.00 o 
   7   2  10       23.16       14.11      8.13 o 
  -9   3  10        3.03       14.36      7.18 o 
  -8   3  10      210.78      212.74     20.70 o 
  -7   3  10     2191.49     1927.17    165.14 o 
  -6   3  10      109.57      105.27     11.49 o 
  -5   3  10     1655.98     1515.33     87.82 o 
  -4   3  10       40.89       45.81      4.26 o 
  -3   3  10     6366.69     6259.79    360.23 o 
  -2   3  10    10949.77    10457.04    586.83 o 
  -1   3  10      696.07      801.13     46.23 o 
   0   3  10     1824.16     1825.05    103.10 o 
   1   3  10     7081.70     7797.37    435.78 o 
   2   3  10      282.27      259.41     32.96 o 
   3   3  10     1586.89     1810.65     91.18 o 
   5   3  10        1.79        9.71     29.31 o 
   6   3  10       91.64      113.40     56.26 o 
   7   3  10       15.83        9.66      7.89 o 
  -9   4  10      107.24      104.53     15.96 o 
  -8   4  10        8.77        8.41      6.38 o 
  -7   4  10     1186.82     1136.89     99.06 o 
  -6   4  10       61.53       65.29     10.69 o 
  -5   4  10     1640.74     1556.19     78.49 o 
  -4   4  10      802.32      807.42     41.01 o 
  -3   4  10       15.36        6.66      4.02 o 
  -2   4  10     3190.49     3031.52    170.11 o 
  -1   4  10      173.19      168.43     18.45 o 
   0   4  10       49.76       44.37      9.71 o 
   1   4  10      621.05      752.16     42.71 o 
   2   4  10     3996.24     4393.37    205.38 o 
   3   4  10     1228.97     1405.48     79.65 o 
   4   4  10     1072.30       11.17    193.90 o 
   5   4  10      252.76        0.00    114.86 o 
   6   4  10      415.95        1.38    116.29 o 
   7   4  10      809.09     1065.63     85.20 o 
  -9   5  10       41.58       35.91      9.58 o 
  -8   5  10      809.12      750.04     65.92 o 
  -7   5  10      124.64      136.63     14.38 o 
  -6   5  10     4947.92     4678.54    304.85 o 
  -5   5  10      316.93      300.80     16.01 o 
  -4   5  10      234.79      251.74     13.14 o 
  -3   5  10     2914.57     2903.29    145.64 o 
  -2   5  10     1357.58     1410.84     79.55 o 
  -1   5  10     2142.67     2071.60    115.99 o 
   0   5  10     1114.11     1133.21     65.03 o 
   1   5  10     1236.75     1187.83     62.42 o 
   2   5  10     1953.34     2103.14    100.61 o 
   3   5  10       74.53       51.37      8.11 o 
   5   5  10     1291.07        0.00    184.32 o 
   6   5  10     1002.53        0.00    189.91 o 
   7   5  10       92.70      112.02     37.69 o 
  -9   6  10       46.37       29.22      7.82 o 
  -8   6  10       15.42       39.23      9.97 o 
  -7   6  10      498.09      442.70     39.48 o 
  -6   6  10      616.75      565.70     37.88 o 
  -5   6  10      308.19      297.28     15.72 o 
  -4   6  10       14.44       24.00      5.02 o 
  -3   6  10       24.66       24.29      5.15 o 
  -2   6  10     1926.76     1847.90    104.24 o 
  -1   6  10      742.86      798.03     45.83 o 
   0   6  10        6.17        3.58      6.54 o 
   1   6  10       16.06       17.33      4.15 o 
   2   6  10      855.41      920.02     44.53 o 
   3   6  10      123.33      143.42     11.83 o 
   4   6  10        5.64        9.85      5.80 o 
   5   6  10      407.91       61.84    135.19 o 
   7   6  10        0.11        0.24     11.15 o 
  -9   7  10       85.33       75.85     11.12 o 
  -8   7  10      211.46      186.57     25.93 o 
  -7   7  10      119.22       95.13     25.93 o 
  -6   7  10       72.20       63.75      8.82 o 
  -5   7  10      715.07      691.59     35.64 o 
  -4   7  10     1565.69     1431.04     71.93 o 
  -3   7  10       12.43       16.82      3.30 o 
  -2   7  10     3261.15     3248.52    182.08 o 
  -1   7  10        0.19        3.45      3.39 o 
   0   7  10     1087.42     1092.20     57.42 o 
   1   7  10     1685.03     1731.00     90.99 o 
   2   7  10     2737.85     2996.34    141.66 o 
   3   7  10     1577.55     1806.24     95.30 o 
   4   7  10       96.62      129.12     56.20 o 
   5   7  10       29.09       47.38     24.14 o 
   6   7  10        2.69        0.00     10.36 o 
   7   7  10      105.31       89.98     47.08 o 
  -8   8  10        7.73       16.45      7.27 o 
  -7   8  10       92.59       95.79     10.60 o 
  -6   8  10      102.72      111.36      7.01 o 
  -5   8  10      115.60      105.40     11.42 o 
  -4   8  10      495.47      482.43     25.98 o 
  -3   8  10      964.39      957.46     50.22 o 
  -2   8  10        2.60        3.72      2.95 o 
  -1   8  10       47.68       48.29      9.46 o 
   0   8  10        4.29        4.86      3.28 o 
   1   8  10       84.58       80.89      9.92 o 
   2   8  10     2052.72     2209.79    113.96 o 
   3   8  10      320.02      341.73     44.24 o 
   4   8  10        5.65       13.95     20.51 o 
   5   8  10       14.59        9.34      9.02 o 
   6   8  10      504.00        0.00    227.41 o 
   7   8  10        4.03        0.00     11.16 o 
  -8   9  10      140.24      150.45     16.67 o 
  -7   9  10      228.61      268.58     21.82 o 
  -6   9  10     1222.47     1238.66     64.62 o 
  -5   9  10      151.92      165.55      9.62 o 
  -4   9  10      205.09      211.02     12.18 o 
  -3   9  10       36.88       37.77      4.15 o 
  -2   9  10     1032.03      941.10     52.94 o 
  -1   9  10     1082.27     1040.29     54.66 o 
   0   9  10      934.21      994.63     59.01 o 
   1   9  10      326.88      337.50     27.03 o 
   2   9  10      399.38      440.55     65.64 o 
   3   9  10       25.88       26.42      7.59 o 
   4   9  10      126.89      101.80     55.46 o 
   5   9  10      143.25      198.29     36.39 o 
   6   9  10       36.63       84.74     44.28 o 
  -8  10  10      142.98      170.39     32.32 o 
  -7  10  10      261.47      271.14     35.51 o 
  -6  10  10      680.27      660.18     35.62 o 
  -5  10  10      999.93      950.59     50.08 o 
  -4  10  10        0.13        2.97      3.03 o 
  -3  10  10       62.02       65.45      6.23 o 
  -2  10  10      319.72      270.68     25.28 o 
  -1  10  10       56.58       49.63      9.22 o 
   0  10  10     2147.92     2207.65    114.00 o 
   1  10  10     2832.21     3019.70    177.23 o 
   2  10  10      155.02      185.84     33.89 o 
   3  10  10       16.90       22.58     21.01 o 
   4  10  10      388.09        0.00    205.07 o 
   5  10  10        5.51        6.55     23.93 o 
   6  10  10        0.86        1.37      9.14 o 
  -7  11  10        9.66       10.33      6.95 o 
  -6  11  10       99.86      107.26      9.14 o 
  -5  11  10     2072.38     2037.16    107.11 o 
  -4  11  10      155.56      130.13      8.83 o 
  -3  11  10       60.78       69.66      9.87 o 
  -2  11  10      114.26      110.21     11.78 o 
  -1  11  10      161.69      182.10     17.49 o 
   0  11  10     3250.36     3196.53    165.81 o 
   1  11  10      100.94      107.20      8.76 o 
   2  11  10       27.59       32.45      5.61 o 
   3  11  10      101.62      105.46     28.43 o 
   4  11  10     1176.15       24.74    243.37 o 
   5  11  10      146.59      166.11     50.25 o 
   6  11  10       55.05       31.44     19.63 o 
  -7  12  10       82.79       88.30     10.66 o 
  -6  12  10      212.88      214.76     13.28 o 
  -5  12  10     1339.11     1307.44     68.74 o 
  -4  12  10      929.01      958.48     51.21 o 
  -3  12  10     1330.99     1344.98     70.48 o 
  -2  12  10      795.05      722.63     39.48 o 
  -1  12  10      364.90      343.37     19.25 o 
   0  12  10      445.84      467.73     30.15 o 
   1  12  10        7.27        0.00      4.86 o 
   2  12  10       45.14       54.38      8.47 o 
   3  12  10     2331.33     2621.83    245.43 o 
   4  12  10      188.38      150.25     38.12 o 
   5  12  10     1387.26     1637.09    142.91 o 
  -7  13  10       59.60       55.15      7.62 o 
  -6  13  10      232.66      253.98     17.76 o 
  -5  13  10       47.10       40.95      5.88 o 
  -4  13  10     3108.64     2972.71    155.40 o 
  -3  13  10     1828.42     1807.77     94.48 o 
  -2  13  10     1045.83     1069.93     64.00 o 
  -1  13  10       28.23       20.53      7.60 o 
   0  13  10      572.03      680.71     41.67 o 
   1  13  10       18.18        2.40      5.24 o 
   2  13  10      884.58      976.12     59.41 o 
   3  13  10      222.60      276.30    126.47 o 
   4  13  10      414.83      441.57     96.18 o 
   5  13  10       70.94       94.92     27.64 o 
  -6  14  10      167.14      142.09     11.89 o 
  -5  14  10      119.69      109.56      8.88 o 
  -4  14  10      351.98      341.38     19.33 o 
  -3  14  10       11.71       17.64      4.65 o 
  -2  14  10       59.13       82.84      9.29 o 
  -1  14  10     4765.01     4940.19    289.90 o 
   0  14  10      569.36      700.11     43.56 o 
   1  14  10     1144.57     1204.27     72.34 o 
   2  14  10      107.39      109.45     15.66 o 
   3  14  10        1.49       20.80     53.46 o 
   4  14  10      192.56        0.00    252.94 o 
  -6  15  10        7.89        7.25      5.82 o 
  -5  15  10       41.20       54.90     12.83 o 
  -4  15  10      120.99      114.59      8.59 o 
  -3  15  10       35.78       27.99      5.24 o 
  -2  15  10     1082.56     1084.79     65.57 o 
  -1  15  10      238.49      249.44     17.65 o 
   0  15  10     3661.15     4065.55    238.69 o 
   1  15  10      198.94      259.16     17.99 o 
   2  15  10      107.21      103.91      9.66 o 
   3  15  10      112.39       96.99     53.06 o 
   4  15  10      153.59      179.45     72.61 o 
  -5  16  10      361.87      360.22     21.06 o 
  -4  16  10      384.87      377.45     21.78 o 
  -3  16  10       97.66       96.71     11.86 o 
  -2  16  10        2.38        1.14      4.83 o 
  -1  16  10      114.43      127.21     10.93 o 
   0  16  10       51.98       58.77      7.76 o 
   1  16  10      730.16      811.17     48.87 o 
   2  16  10      223.83      245.19     16.95 o 
   3  16  10      519.87      647.91     93.36 o 
  -4  17  10      667.06      700.49     34.78 o 
  -3  17  10       14.34       12.95      7.26 o 
  -2  17  10        6.67        6.86      5.22 o 
  -1  17  10       28.41       39.65      9.10 o 
   0  17  10       41.00       47.39      7.29 o 
   1  17  10        7.93        1.85      5.46 o 
   2  17  10      137.57      151.59     12.58 o 
  -3  18  10        1.79        1.91      5.83 o 
  -2  18  10      126.90      127.10     11.20 o 
  -1  18  10      377.30      383.63     25.25 o 
   0  18  10       84.86       95.30     13.24 o 
   1  18  10       83.23       83.79      9.13 o 
  -9   1  11       16.46       20.75      7.18 o 
  -8   1  11      109.71      113.89     15.96 o 
  -7   1  11       97.75       80.76      7.40 o 
  -6   1  11      704.33      733.36     42.91 o 
  -5   1  11       82.56       75.59      7.60 o 
  -4   1  11      117.53      101.27      7.15 o 
  -3   1  11      289.00      263.12     16.15 o 
  -2   1  11     1195.23     1050.76     71.52 o 
  -1   1  11     3288.37     3172.26    215.28 o 
   0   1  11       39.70       39.91      6.80 o 
   1   1  11      404.90      474.96    215.95 o 
   2   1  11     1272.59     1487.78     76.80 o 
   3   1  11      461.73      507.04     23.87 o 
   4   1  11      559.48        0.00    121.07 o 
   5   1  11     1518.69        7.32    135.15 o 
   6   1  11       26.39        4.93    125.94 o 
   7   1  11        3.95       18.95      9.85 o 
  -9   2  11       26.19       14.36      7.18 o 
  -8   2  11       18.92       16.55      6.38 o 
  -7   2  11      308.57      296.88     27.42 o 
  -6   2  11       32.43       31.24      6.48 o 
  -5   2  11       27.96       22.73      3.57 o 
  -4   2  11       36.82       37.18      5.53 o 
  -3   2  11      552.76      572.44     33.45 o 
  -2   2  11      409.14      331.43     58.25 o 
  -1   2  11      923.41      898.62     61.05 o 
   0   2  11      151.48      112.84     15.99 o 
   1   2  11      111.48      116.94     24.15 o 
   2   2  11      508.42        7.42    117.56 o 
   3   2  11     1762.56     2063.53     97.81 o 
   4   2  11     1456.69       55.06    209.06 o 
   5   2  11       27.59        0.00    137.88 o 
   6   2  11      748.97        0.00    112.86 o 
   7   2  11      240.62       18.64    106.53 o 
  -9   3  11       89.19       80.59     12.77 o 
  -8   3  11        0.39        4.10      5.75 o 
  -7   3  11       75.16       75.33     19.15 o 
  -6   3  11     1431.18     1328.94     89.85 o 
  -5   3  11     1134.04     1075.97     62.11 o 
  -4   3  11       11.99       17.29      3.14 o 
  -3   3  11      107.09       89.63      6.45 o 
  -2   3  11     4840.22     4898.49    274.65 o 
  -1   3  11      831.76      834.11     47.71 o 
   0   3  11     1987.61     2130.44    118.77 o 
   1   3  11     1465.06     1667.93     93.95 o 
   2   3  11       31.94       43.65     11.55 o 
   3   3  11      172.73      161.34     18.52 o 
   4   3  11       13.90        8.00     28.02 o 
   5   3  11       90.29       27.95    137.08 o 
   6   3  11      864.77       48.41    137.64 o 
   7   3  11       10.66        1.08     10.32 o 
  -9   4  11      178.38      171.19     17.64 o 
  -8   4  11      838.77      751.69     65.92 o 
  -7   4  11       65.51       80.22     10.16 o 
  -6   4  11      336.35      286.60     19.22 o 
  -5   4  11       83.48       78.65      4.95 o 
  -4   4  11        9.05        5.29      2.66 o 
  -3   4  11     3543.89     3399.40    191.98 o 
  -2   4  11      547.50      532.96     30.96 o 
  -1   4  11     8721.98     8546.23    478.96 o 
   0   4  11     4280.82     4528.48    253.65 o 
   1   4  11        2.27        0.10      3.15 o 
   2   4  11     1457.53     1641.31     84.78 o 
   3   4  11      678.56      711.37     71.45 o 
   4   4  11      353.07      103.21    147.43 o 
   5   4  11      640.09       30.33    116.70 o 
   6   4  11      170.37       28.19    143.54 o 
   7   4  11      331.27      418.90    223.42 o 
  -9   5  11        4.09       15.57      7.23 o 
  -8   5  11       93.41       83.87     11.31 o 
  -7   5  11      177.50      197.24     19.94 o 
  -6   5  11     1928.77     1845.85    120.93 o 
  -5   5  11     1300.42     1255.58     63.03 o 
  -4   5  11       18.91       13.63      3.58 o 
  -3   5  11      634.08      611.75     35.45 o 
  -2   5  11     1599.79     1542.27     87.03 o 
  -1   5  11      439.60      437.87     55.08 o 
   0   5  11      211.03      198.27     23.10 o 
   1   5  11      157.97        1.12    115.54 o 
   2   5  11     1110.20     1222.18     64.50 o 
   3   5  11        1.39        0.32      5.08 o 
   4   5  11      246.92       51.85    143.10 o 
   5   5  11      615.50       69.50    136.98 o 
   6   5  11      116.33      142.67     64.66 o 
   7   5  11       89.59      104.02     54.66 o 
  -8   6  11      221.56      201.00     20.13 o 
  -7   6  11     2109.37     2077.63    178.54 o 
  -6   6  11        7.57       16.78      5.08 o 
  -5   6  11     2973.27     2872.01    144.92 o 
  -4   6  11     4816.44     4727.41    265.55 o 
  -3   6  11       21.48       12.06      5.79 o 
  -2   6  11      362.59      299.59     18.04 o 
  -1   6  11      686.95      718.20     40.80 o 
   0   6  11        4.01        2.88      3.21 o 
   1   6  11     1258.53     1386.67     71.84 o 
   2   6  11        3.67        3.62      3.28 o 
   3   6  11     2702.03     3099.94    180.06 o 
   4   6  11      806.38       78.73    142.39 o 
   5   6  11     1415.94        0.00    155.42 o 
   7   6  11       22.13       23.18     13.53 o 
  -8   7  11      154.12      175.03     18.39 o 
  -7   7  11       18.19       13.82      6.90 o 
  -6   7  11      705.79      697.87     47.27 o 
  -5   7  11       19.10       20.66      4.95 o 
  -4   7  11     1259.31     1255.59     71.15 o 
  -3   7  11     2419.18     2306.74    129.81 o 
  -2   7  11      405.06      363.42     21.60 o 
  -1   7  11        6.14        9.23      4.46 o 
   0   7  11       16.54       10.63      5.09 o 
   1   7  11      347.58      367.27     47.34 o 
   2   7  11      630.65      790.90     41.33 o 
   3   7  11       82.03       75.09     14.46 o 
   4   7  11     1744.96       27.73    150.33 o 
   5   7  11      670.92       12.52    143.94 o 
   6   7  11       13.70        5.90     38.70 o 
  -8   8  11       56.00       65.94     11.17 o 
  -7   8  11        2.02        5.98      7.80 o 
  -6   8  11       40.10       28.23      6.81 o 
  -5   8  11       62.66       52.81      6.69 o 
  -4   8  11      112.89      136.14      8.83 o 
  -3   8  11      670.33      660.75     35.77 o 
  -2   8  11      267.83      289.88     16.32 o 
  -1   8  11     2890.95     2815.21    146.61 o 
   0   8  11     1784.00     1945.27    100.91 o 
   1   8  11     1475.00     1569.55     93.32 o 
   2   8  11     1804.84     2203.17    113.96 o 
   3   8  11      132.64      145.22     43.17 o 
   4   8  11        6.50        7.22     19.72 o 
   5   8  11      170.46      137.70     43.55 o 
   6   8  11      722.84      154.80    276.08 o 
  -8   9  11        9.56       14.89     14.36 o 
  -7   9  11       74.93       65.21     14.24 o 
  -6   9  11        5.34        0.47      3.13 o 
  -5   9  11        3.89        5.36      4.13 o 
  -4   9  11      310.26      276.86     15.83 o 
  -3   9  11      344.43      340.56     19.02 o 
  -2   9  11     1486.79     1503.37     79.04 o 
  -1   9  11      126.95      144.89     13.26 o 
   0   9  11     1189.84     1197.03     62.81 o 
   1   9  11     1216.19     1448.45     85.54 o 
   2   9  11       69.15       64.15     16.18 o 
   3   9  11      554.35        3.68    153.31 o 
   4   9  11      495.95      486.22    259.33 o 
   5   9  11     1358.54     1395.20    123.58 o 
   6   9  11      274.72        0.00    231.40 o 
  -8  10  11      209.49      197.11     20.88 o 
  -7  10  11      373.59      389.35     43.83 o 
  -6  10  11      118.20      135.70      8.70 o 
  -5  10  11      529.47      498.43     27.33 o 
  -4  10  11      623.83      602.55     32.23 o 
  -3  10  11      374.16      332.28     18.39 o 
  -2  10  11      124.07      125.70     15.05 o 
  -1  10  11      555.71      557.25     47.06 o 
   0  10  11      397.91      413.11     39.25 o 
   1  10  11       84.52       82.81     16.66 o 
   2  10  11      583.51      652.22    104.72 o 
   3  10  11     1321.40     1503.48    147.25 o 
   4  10  11      375.07      381.27     99.74 o 
   5  10  11      142.08      164.80     41.28 o 
   6  10  11      505.46        0.00    240.17 o 
  -7  11  11        3.79        8.43      5.91 o 
  -6  11  11     1241.78     1268.62     66.83 o 
  -5  11  11      743.11      761.06     40.43 o 
  -4  11  11       98.03       85.55      7.96 o 
  -3  11  11     1527.18     1570.87     81.57 o 
  -2  11  11      800.25      745.37     59.13 o 
  -1  11  11        6.38        8.39      4.39 o 
   0  11  11      240.33      184.91     18.97 o 
   1  11  11      238.86      214.45     29.82 o 
   2  11  11     1792.74     2084.95    144.60 o 
   3  11  11      446.99      451.72    100.22 o 
   4  11  11      614.98      735.81    161.52 o 
   5  11  11      583.06      569.35    302.81 o 
  -7  12  11      288.13      297.90     22.49 o 
  -6  12  11        0.17        2.39      3.65 o 
  -5  12  11      436.02      416.61     22.93 o 
  -4  12  11      350.07      343.60     19.00 o 
  -3  12  11      957.20      974.50     52.07 o 
  -2  12  11      557.03      543.96     29.12 o 
  -1  12  11     1104.16     1037.06     62.25 o 
   0  12  11      679.49      699.46     42.49 o 
   1  12  11     1703.22     1834.07    108.13 o 
   2  12  11      225.72      261.63     23.19 o 
   3  12  11       62.70       50.43     27.53 o 
   4  12  11        2.05        2.34      9.98 o 
   5  12  11        4.37        0.54     10.05 o 
  -6  13  11       24.02       14.33      6.21 o 
  -5  13  11        0.50        0.69      3.88 o 
  -4  13  11      241.76      233.36     14.25 o 
  -3  13  11       23.08       30.78      7.05 o 
  -2  13  11     2972.82     3011.78    177.43 o 
  -1  13  11      378.20      356.02     22.84 o 
   0  13  11     1503.79     1514.39     91.09 o 
   1  13  11     1248.44     1385.25     82.30 o 
   2  13  11       16.33       18.89     14.21 o 
   3  13  11      549.11      582.57    154.99 o 
   4  13  11      281.22      311.17    168.76 o 
  -6  14  11        0.02        4.21      4.22 o 
  -5  14  11       49.41       35.59      5.05 o 
  -4  14  11        7.97        6.75      4.28 o 
  -3  14  11      372.24      388.39     21.87 o 
  -2  14  11       33.68       42.88      8.52 o 
  -1  14  11      366.94      406.16     35.93 o 
   0  14  11       38.89       24.91      6.42 o 
   1  14  11      155.10      197.03     14.57 o 
   2  14  11      763.15      932.35     56.70 o 
   3  14  11       62.48       60.91     28.73 o 
   4  14  11        0.63        0.00     22.27 o 
  -5  15  11       94.29       97.79      8.06 o 
  -4  15  11       90.28       79.32      7.29 o 
  -3  15  11       65.20       68.41      6.77 o 
  -2  15  11      334.28      344.41     19.70 o 
  -1  15  11      831.19      905.81     55.26 o 
   0  15  11       30.56       17.89      6.12 o 
   1  15  11      164.99      170.92     13.78 o 
   2  15  11      232.46      265.86     18.83 o 
   3  15  11      107.04       63.29     35.11 o 
  -4  16  11       29.42       42.65      6.06 o 
  -3  16  11      587.43      574.21     35.62 o 
  -2  16  11      741.72      713.02     43.69 o 
  -1  16  11       33.44       21.36     11.29 o 
   0  16  11       80.69       87.75      9.07 o 
   1  16  11      289.23      359.00     23.94 o 
   2  16  11       12.15       13.93      6.29 o 
  -3  17  11       14.73        8.81      5.91 o 
  -2  17  11       90.22       95.95      9.37 o 
  -1  17  11        3.62        2.51      5.44 o 
   0  17  11        5.06        0.00      5.82 o 
   1  17  11      109.28      124.79     11.15 o 
  -9   0  12       41.35       29.52      7.18 o 
  -8   0  12        0.65        0.00      4.79 o 
  -7   0  12     3261.34     2992.21    331.14 o 
  -6   0  12     1815.34     1701.90    146.39 o 
  -5   0  12     2751.40     2613.70    221.66 o 
  -4   0  12     1273.81     1251.81    106.70 o 
  -3   0  12     1284.95     1263.12    108.62 o 
  -2   0  12      137.86      142.03     18.35 o 
  -1   0  12     3625.43     3869.13    424.50 o 
   0   0  12       53.21       50.51     26.33 o 
   1   0  12     1999.79     1979.17    152.77 o 
   2   0  12     4946.07     5700.50    421.20 o 
   4   0  12      726.60        0.00    166.77 o 
   5   0  12       46.51        0.00    196.29 o 
   6   0  12     1120.41        0.00    197.88 o 
   7   0  12      296.60        0.00    131.66 o 
  -9   1  12       85.84       85.38     12.77 o 
  -8   1  12       75.13       81.39      7.46 o 
  -7   1  12      253.83      257.02     18.80 o 
  -6   1  12     1341.08     1312.39     89.02 o 
  -5   1  12        6.88       16.61      5.80 o 
  -4   1  12      669.70      637.93     43.95 o 
  -3   1  12       63.58       59.91     11.11 o 
  -2   1  12     1067.78      894.44     61.33 o 
  -1   1  12       21.40       10.08      5.15 o 
   0   1  12      582.14      653.10     41.36 o 
   2   1  12     1707.11     2088.28    112.20 o 
   3   1  12      513.73       40.50    150.92 o 
   4   1  12       21.78       39.58     16.66 o 
   5   1  12      571.51       55.14    155.27 o 
   6   1  12      936.70       21.35    155.83 o 
   7   1  12      105.96        0.00    129.06 o 
  -9   2  12      108.46       84.58     13.56 o 
  -8   2  12      164.71      154.95     17.95 o 
  -7   2  12      350.42      318.60     29.14 o 
  -6   2  12      708.39      738.82     50.60 o 
  -5   2  12        2.94        2.54      3.61 o 
  -4   2  12      107.11       94.75      8.22 o 
  -3   2  12     3819.53     3591.15    242.12 o 
  -2   2  12      778.18      780.81     53.47 o 
  -1   2  12     8568.48     8529.63    481.21 o 
   0   2  12     5913.59     6034.19    339.35 o 
   1   2  12      140.03      112.18     22.87 o 
   2   2  12      182.66       24.77    137.22 o 
   3   2  12       86.44       89.76     16.95 o 
   4   2  12      928.81       12.58    142.46 o 
   5   2  12      665.59        9.16    155.45 o 
   6   2  12       86.26       89.28     44.37 o 
   7   2  12      716.10       22.39    119.01 o 
  -9   3  12      583.02      571.82     50.80 o 
  -8   3  12       29.76       27.80      6.88 o 
  -7   3  12       15.88        9.19      6.04 o 
  -6   3  12      304.29      255.48     18.98 o 
  -5   3  12      210.12      200.21     20.33 o 
  -4   3  12      260.37      213.20     15.71 o 
  -3   3  12      718.27      734.81     50.39 o 
  -2   3  12     6178.21     6063.78    341.82 o 
  -1   3  12     2688.46     2664.32    150.71 o 
   0   3  12      490.15      496.85     54.76 o 
   2   3  12      599.51       53.44    138.69 o 
   4   3  12      490.75       23.27    148.10 o 
   5   3  12      242.26       49.63    138.52 o 
   6   3  12      272.44        0.00    138.89 o 
   7   3  12      187.51       32.62    124.20 o 
  -8   4  12        9.70        0.00      5.90 o 
  -7   4  12     1234.49     1286.48    111.32 o 
  -6   4  12     1393.90     1352.03     68.23 o 
  -5   4  12     1258.94     1205.86     67.99 o 
  -4   4  12     1481.58     1426.57     80.31 o 
  -3   4  12     1920.86     1895.81    107.19 o 
  -2   4  12     1374.68     1365.46     77.71 o 
  -1   4  12       72.06       62.12      5.86 o 
   0   4  12      820.92      833.00     48.12 o 
   1   4  12     1618.47     1746.26     99.59 o 
   2   4  12       98.33      127.58     23.00 o 
   3   4  12      261.31        0.00    143.26 o 
   4   4  12      132.31      114.02     45.68 o 
   5   4  12      116.20        8.27    145.65 o 
   6   4  12      386.49       11.60    135.92 o 
  -8   5  12       66.77       58.66      9.58 o 
  -7   5  12      619.11      600.94     53.29 o 
  -6   5  12     3015.56     3113.12    174.83 o 
  -5   5  12     2034.09     2018.44    113.63 o 
  -4   5  12       64.27       72.59      5.79 o 
  -3   5  12      361.72      353.98     21.00 o 
  -2   5  12      199.60      193.90     12.54 o 
  -1   5  12      506.89      439.92     50.48 o 
   0   5  12      739.25      751.29     43.69 o 
   1   5  12     1078.44     1202.73     69.86 o 
   2   5  12     4316.67     5029.80    296.53 o 
   4   5  12     1398.33       11.72    131.99 o 
   5   5  12      912.33      120.09    166.20 o 
   6   5  12       70.77      101.71     50.30 o 
  -8   6  12       87.38      104.54     18.35 o 
  -7   6  12       42.00       49.23      8.82 o 
  -6   6  12       56.40       67.73      5.43 o 
  -5   6  12      202.16      215.65     13.30 o 
  -4   6  12       12.81       11.98      3.50 o 
  -3   6  12        9.79        8.25      3.35 o 
  -2   6  12      799.42      725.20     41.97 o 
  -1   6  12     2550.26     2576.29    145.82 o 
   0   6  12      577.61      573.36     33.25 o 
   1   6  12      197.25      212.89     28.42 o 
   2   6  12       64.92       50.35      7.73 o 
   4   6  12       57.77       12.74     18.98 o 
   5   6  12       55.57       65.59    158.85 o 
   6   6  12       42.26       51.18     15.07 o 
  -8   7  12       78.97       85.73     21.14 o 
  -7   7  12       83.58       70.02     16.36 o 
  -6   7  12      285.93      289.17     17.33 o 
  -5   7  12     1502.37     1432.15     89.61 o 
  -4   7  12        7.72       16.13      5.46 o 
  -3   7  12      322.74      336.77     20.08 o 
  -2   7  12     3877.07     4002.79    224.10 o 
  -1   7  12      797.23      796.36     65.66 o 
   0   7  12     1515.55     1493.03     78.04 o 
   1   7  12     1030.52     1129.20     68.42 o 
   2   7  12      534.83      596.63     90.85 o 
   3   7  12       46.90       46.51     14.00 o 
   4   7  12       62.32       45.86     23.97 o 
   5   7  12        9.96       10.84     11.14 o 
   6   7  12      814.20      156.39    272.09 o 
  -8   8  12        2.20        7.52      7.66 o 
  -7   8  12       48.69       46.12      8.02 o 
  -6   8  12      189.09      175.83     11.18 o 
  -5   8  12        7.94        3.31      3.22 o 
  -4   8  12      775.55      714.33     41.32 o 
  -3   8  12      870.88      861.20     45.25 o 
  -2   8  12       30.19       19.94      4.23 o 
  -1   8  12     1209.58     1157.45     68.40 o 
   0   8  12      272.54      275.70     27.83 o 
   1   8  12        7.85        8.32      4.66 o 
   2   8  12     1442.28     1562.83     93.32 o 
   3   8  12       13.46       17.07      8.74 o 
   4   8  12      144.14      213.36     82.45 o 
   5   8  12      284.11      338.57     79.31 o 
   6   8  12        2.57        3.03     12.75 o 
  -7   9  12       94.68       70.39     12.56 o 
  -6   9  12      725.89      739.21     39.16 o 
  -5   9  12      282.96      261.39     14.94 o 
  -4   9  12        1.04        3.20      3.11 o 
  -3   9  12      930.18      857.71     45.78 o 
  -2   9  12       32.82       32.47      4.66 o 
  -1   9  12      217.23      180.33     15.76 o 
   0   9  12      329.65      359.22     28.04 o 
   1   9  12     1614.47     1804.81    107.18 o 
   2   9  12      162.99      175.01     24.48 o 
   3   9  12      243.53      203.35    103.03 o 
   4   9  12       56.37       53.77     28.28 o 
   5   9  12       26.45        0.00     21.46 o 
  -7  10  12       16.29       25.19      4.91 o 
  -6  10  12        1.94        2.48      3.20 o 
  -5  10  12      428.18      391.75     21.34 o 
  -4  10  12       84.75       86.58      6.52 o 
  -3  10  12        6.34        4.20      3.60 o 
  -2  10  12      184.33      170.46     14.81 o 
  -1  10  12      889.33      940.36     49.50 o 
   0  10  12     1422.62     1505.65     89.44 o 
   1  10  12      192.04      161.76     35.36 o 
   2  10  12      440.00      502.57     81.48 o 
   3  10  12        5.35       26.77     46.75 o 
   4  10  12       73.09      131.18     53.86 o 
   5  10  12        2.96        0.00     22.24 o 
  -7  11  12       88.37       80.95     10.25 o 
  -6  11  12        6.13       11.40      7.56 o 
  -5  11  12      739.29      759.36     40.79 o 
  -4  11  12      121.35      112.76      9.60 o 
  -3  11  12      649.47      623.08     32.95 o 
  -2  11  12      126.46      113.55      8.27 o 
  -1  11  12      305.54      261.32     17.83 o 
   0  11  12      279.83      265.94     34.57 o 
   1  11  12      811.50      928.22     56.17 o 
   2  11  12       18.44       37.72      9.07 o 
   3  11  12       66.42       98.10     24.46 o 
   4  11  12      380.48       42.29    260.92 o 
   5  11  12      266.27      346.41    123.68 o 
  -6  12  12       52.96       57.54      5.50 o 
  -5  12  12       86.90       93.36      7.21 o 
  -4  12  12     1499.72     1491.64     78.25 o 
  -3  12  12      170.03      208.93     12.55 o 
  -2  12  12      511.68      501.70     40.86 o 
  -1  12  12      622.72      626.09     64.50 o 
   0  12  12        2.83        0.00      4.56 o 
   1  12  12      222.12      220.37     17.20 o 
   2  12  12      692.24      793.80     48.82 o 
   3  12  12      308.59      363.83     71.46 o 
   4  12  12      438.59       19.95    280.07 o 
  -6  13  12      122.62      109.65      8.22 o 
  -5  13  12      358.93      348.20     20.14 o 
  -4  13  12        7.46        3.26      4.14 o 
  -3  13  12     1043.05     1018.22     53.96 o 
  -2  13  12      252.79      250.36     15.35 o 
  -1  13  12      137.56      158.81     12.23 o 
   0  13  12       52.74       62.23     10.02 o 
   1  13  12      263.16      284.01     19.37 o 
   2  13  12      157.81      183.77     29.39 o 
   3  13  12       98.05      110.88     60.64 o 
   4  13  12       51.72       43.77     79.79 o 
  -5  14  12      229.83      244.45     14.75 o 
  -4  14  12      117.59      114.49      8.72 o 
  -3  14  12      666.40      671.62     36.34 o 
  -2  14  12      217.82      214.18     13.39 o 
  -1  14  12       79.15       84.54      8.47 o 
   0  14  12     1002.71     1192.00     72.06 o 
   1  14  12       25.58       46.04      6.79 o 
   2  14  12      111.90      120.39     22.31 o 
   3  14  12      579.91      590.12    322.36 o 
  -4  15  12      875.44      850.19     45.85 o 
  -3  15  12        0.96        3.51      4.77 o 
  -2  15  12      387.31      425.86     24.16 o 
  -1  15  12      666.38      706.01     43.75 o 
   0  15  12      447.94      500.24     31.57 o 
   1  15  12      951.55     1079.90     65.08 o 
   2  15  12       61.43       71.58     12.37 o 
  -3  16  12       80.74       71.54      7.06 o 
  -2  16  12      122.91      129.33     10.99 o 
  -1  16  12       12.86       14.06      6.56 o 
   0  16  12      101.11      110.44     10.26 o 
   1  16  12        4.36        4.43      5.68 o 
  -2  17  12        3.08        5.72      5.67 o 
  -1  17  12       15.82       13.69      6.18 o 
   0  17  12       22.33       16.38      6.50 o 
  -8   1  13        6.92        0.68      3.97 o 
  -7   1  13        3.88        7.52      3.97 o 
  -6   1  13     1048.30     1013.66     69.76 o 
  -5   1  13      414.22      353.81     25.54 o 
  -4   1  13       62.70       66.95      6.86 o 
  -3   1  13      242.42      249.55     18.61 o 
  -2   1  13        3.53        5.98      4.01 o 
  -1   1  13      771.28      768.80     60.37 o 
   0   1  13     2225.26     2315.36    143.54 o 
   1   1  13       12.36       10.73      4.43 o 
   2   1  13      879.63     1020.90     55.30 o 
   3   1  13      862.55        0.80    141.90 o 
   4   1  13      106.02      105.50     52.70 o 
   5   1  13      912.33       54.89    170.82 o 
   6   1  13        9.18        3.09    163.64 o 
  -8   2  13      131.06      120.19     16.76 o 
  -7   2  13        2.07        5.12      3.93 o 
  -6   2  13      108.27      108.01      9.39 o 
  -5   2  13      228.66      216.53     16.29 o 
  -4   2  13     1096.95     1000.38     68.91 o 
  -3   2  13      107.58      116.51      9.91 o 
  -2   2  13       18.93       15.64      4.75 o 
  -1   2  13       97.03      119.70      8.61 o 
   0   2  13      686.12      710.93    107.34 o 
   2   2  13      346.00      397.49    195.44 o 
   3   2  13       69.63        0.00    137.46 o 
   4   2  13     1514.35        0.00    146.06 o 
   5   2  13      249.40       27.33    161.24 o 
   6   2  13       14.98       10.18    139.01 o 
  -8   3  13        2.15        1.50      6.16 o 
  -7   3  13        1.37        2.22      6.04 o 
  -6   3  13      323.55      369.40     29.35 o 
  -5   3  13      168.89      153.27     12.15 o 
  -4   3  13      112.61      117.42     10.10 o 
  -3   3  13      212.99      263.44     16.16 o 
  -2   3  13      613.54      594.74     34.18 o 
  -1   3  13     2257.67     2351.86    131.93 o 
   0   3  13      358.48      401.26     39.59 o 
   1   3  13      892.73       11.07    135.87 o 
   3   3  13      189.36      150.34     52.55 o 
   4   3  13      302.27        0.00    135.42 o 
   5   3  13        2.16       38.70    168.60 o 
   6   3  13      415.29        3.11    153.31 o 
  -8   4  13      341.93      326.80     30.28 o 
  -7   4  13      176.04      158.52     13.79 o 
  -6   4  13       76.96       85.88      6.57 o 
  -5   4  13      690.33      713.40     41.22 o 
  -4   4  13      158.08      136.49     10.94 o 
  -3   4  13     2169.67     2120.44    132.36 o 
  -2   4  13     2662.92     2725.99    154.10 o 
  -1   4  13      139.71      157.39     10.40 o 
   0   4  13     2496.81     2627.63    145.98 o 
   1   4  13      114.52      107.78     19.10 o 
   3   4  13       37.60       31.85     17.42 o 
   4   4  13      390.50       34.36    170.11 o 
   5   4  13      159.10        3.67    138.56 o 
   6   4  13        6.21        0.00    130.60 o 
  -8   5  13       17.22       14.67      7.18 o 
  -7   5  13       39.64       53.93      5.65 o 
  -6   5  13      258.46      240.89     14.78 o 
  -5   5  13     1873.51     1771.90    100.34 o 
  -4   5  13      726.24      716.47     41.16 o 
  -3   5  13      449.88      420.54     25.12 o 
  -2   5  13        2.59        9.89      5.18 o 
  -1   5  13      166.48      192.39     24.82 o 
   0   5  13      337.74      303.40     33.01 o 
   1   5  13       42.99       45.66     11.33 o 
   2   5  13        4.98        6.14      7.61 o 
   3   5  13      213.22        8.63    146.23 o 
   4   5  13      540.89       69.03    166.40 o 
   5   5  13      737.76       44.51    166.78 o 
   6   5  13      127.97       23.24    165.39 o 
  -8   6  13       17.82       11.60     14.76 o 
  -7   6  13      606.05      607.51     40.80 o 
  -6   6  13     1467.20     1458.87     82.99 o 
  -5   6  13      114.22      133.35      9.31 o 
  -4   6  13     2356.41     2259.70    128.53 o 
  -3   6  13      426.87      427.17     25.12 o 
  -2   6  13      256.95      257.76     15.89 o 
  -1   6  13     1727.64     1862.81    105.45 o 
   0   6  13     1828.32     1895.38    106.56 o 
   1   6  13      586.70      549.59     72.21 o 
   2   6  13      425.64      555.92     79.66 o 
   3   6  13     1835.96        0.00    225.81 o 
   4   6  13      805.70        8.45    141.41 o 
   5   6  13       61.01        0.00    152.77 o 
   6   6  13      487.90        0.00    146.93 o 
  -8   7  13      159.69      197.40     20.51 o 
  -7   7  13      324.35      307.48     24.76 o 
  -6   7  13        7.75       11.95      3.61 o 
  -5   7  13      451.01      467.27     27.62 o 
  -4   7  13       19.63       17.88      6.89 o 
  -3   7  13      116.02       83.24      6.87 o 
  -2   7  13      556.50      616.25     35.45 o 
  -1   7  13      331.95      295.16     42.60 o 
   0   7  13       26.31       26.59      8.15 o 
   1   7  13      247.49      277.33     38.80 o 
   3   7  13      679.72       14.12    159.01 o 
   4   7  13      178.08       86.06     39.66 o 
   5   7  13      290.70       17.84    176.02 o 
  -7   8  13       93.89       80.85     16.89 o 
  -6   8  13        9.94        9.35      3.75 o 
  -5   8  13      122.55      113.20     12.78 o 
  -4   8  13      156.88      139.03      9.72 o 
  -3   8  13      137.69      141.10      9.89 o 
  -2   8  13      213.13      228.74     15.59 o 
  -1   8  13      772.15      874.28     46.47 o 
   0   8  13     3889.93     4174.27    245.24 o 
   1   8  13     1424.40     1575.47     92.84 o 
   2   8  13      146.95      123.54     27.46 o 
   3   8  13      579.82        0.00    161.95 o 
   4   8  13      381.73      323.07    103.42 o 
   5   8  13      510.83        0.00    155.20 o 
  -7   9  13        3.91        4.35      3.92 o 
  -6   9  13       11.02        5.21      4.68 o 
  -5   9  13      171.47      168.62     10.54 o 
  -4   9  13      698.31      644.66     35.04 o 
  -3   9  13        2.58        8.30      4.09 o 
  -2   9  13     2533.52     2505.02    131.58 o 
  -1   9  13      938.83      963.32     51.08 o 
   0   9  13       48.37       64.82     12.23 o 
   1   9  13     1188.27     1423.39     83.89 o 
   2   9  13     1770.37     1928.40    114.09 o 
   3   9  13      276.75        0.00    188.88 o 
   4   9  13        1.27        1.43     20.61 o 
   5   9  13       22.21        0.00     21.47 o 
  -7  10  13       64.25       56.20      6.82 o 
  -6  10  13      501.29      519.88     28.60 o 
  -5  10  13       63.16       66.41      7.68 o 
  -4  10  13     1093.59     1076.94     57.15 o 
  -3  10  13      382.17      411.30     23.02 o 
  -2  10  13      947.57      924.81     48.68 o 
  -1  10  13       18.59       20.94      6.92 o 
   0  10  13       17.61       31.06      6.07 o 
   1  10  13     1336.86     1415.57     85.25 o 
   2  10  13       93.70       82.07      9.69 o 
   4  10  13      643.74      701.27    373.83 o 
   5  10  13        0.17       24.23     23.05 o 
  -6  11  13      248.76      239.98     14.21 o 
  -5  11  13     1363.04     1389.55     73.27 o 
  -4  11  13       78.47       85.48      8.51 o 
  -3  11  13      152.64      149.78      9.92 o 
  -2  11  13       27.17       18.44      4.78 o 
  -1  11  13        0.40        0.00      4.51 o 
   0  11  13      800.64      818.35     80.16 o 
   1  11  13      480.79      540.41     63.17 o 
   2  11  13      869.97     1003.42     60.42 o 
   3  11  13      517.71      619.29    168.91 o 
   4  11  13      245.25      200.11     40.35 o 
  -6  12  13      794.09      797.54     42.96 o 
  -5  12  13      101.42      103.61     11.48 o 
  -4  12  13       23.52       28.96      4.94 o 
  -3  12  13      460.36      436.14     23.87 o 
  -2  12  13       30.14       39.15     11.66 o 
  -1  12  13       80.44       70.84     11.07 o 
   0  12  13      106.37      109.99     18.18 o 
   1  12  13      208.17      236.78     32.74 o 
   2  12  13       41.21       55.02     13.47 o 
   3  12  13      119.55      131.31     33.29 o 
   4  12  13       11.82       14.71     23.86 o 
  -5  13  13        0.69        3.32      4.20 o 
  -4  13  13      333.92      339.74     19.37 o 
  -3  13  13      597.78      628.52     34.09 o 
  -2  13  13      444.45      503.01     28.19 o 
  -1  13  13      830.35      874.86     53.44 o 
   0  13  13       22.16       29.22      7.40 o 
   1  13  13      451.71      517.86     32.60 o 
   2  13  13        3.42        6.65      5.92 o 
   3  13  13      195.82      227.33     44.27 o 
  -5  14  13        6.35        1.00      4.61 o 
  -4  14  13        1.03        0.00      4.60 o 
  -3  14  13      560.34      591.23     32.63 o 
  -2  14  13      810.17      898.10     47.75 o 
  -1  14  13      251.20      255.46     18.11 o 
   0  14  13      498.82      570.07     35.36 o 
   1  14  13        9.20        2.50      5.74 o 
   2  14  13       80.69      111.05     20.54 o 
  -4  15  13       90.05       84.87      7.89 o 
  -3  15  13      124.26      118.98      9.17 o 
  -2  15  13       19.47       19.36      6.21 o 
  -1  15  13       14.54       13.35      6.68 o 
   0  15  13        0.50        2.73      5.89 o 
   1  15  13       92.14      122.21     11.04 o 
  -2  16  13      212.51      221.50     17.28 o 
  -1  16  13      220.21      251.98     22.34 o 
   0  16  13       30.63       45.04      7.79 o 
  -8   0  14        2.16        0.00      5.59 o 
  -7   0  14       27.80       12.77      7.18 o 
  -6   0  14      518.11      508.28     57.45 o 
  -5   0  14     1695.28     1747.45    194.69 o 
  -4   0  14     3379.30     3132.65    346.30 o 
  -3   0  14     2326.40     2394.57    264.91 o 
  -2   0  14     1721.41     1692.40    187.51 o 
  -1   0  14       17.35        0.00      8.78 o 
   0   0  14       10.15       24.25     12.77 o 
   1   0  14      596.23      613.66    327.95 o 
   3   0  14       31.78        0.00    218.63 o 
   4   0  14     1781.41        0.00    237.78 o 
   5   0  14      124.09        0.00    218.63 o 
   6   0  14        0.86       11.97    251.35 o 
  -8   1  14        4.03        6.98      7.98 o 
  -7   1  14      247.20      244.96     18.33 o 
  -6   1  14      125.33      137.14     11.36 o 
  -5   1  14      936.19      875.66     60.04 o 
  -4   1  14      227.60      203.19     15.52 o 
  -3   1  14        1.28        0.00      4.33 o 
  -2   1  14      749.39      777.03     62.63 o 
  -1   1  14     2182.28     2302.95    180.55 o 
   0   1  14        7.43       10.44      9.10 o 
   1   1  14      181.07      113.43     48.55 o 
   2   1  14        4.41        0.00      5.90 o 
   3   1  14     1912.12        0.00    152.60 o 
   4   1  14      191.33       37.40    145.82 o 
   5   1  14       17.78        0.00    140.72 o 
   6   1  14      316.67        9.75    167.22 o 
  -8   2  14      304.87      270.71     25.88 o 
  -7   2  14        5.82        6.20      4.14 o 
  -6   2  14      306.96      281.50     20.75 o 
  -5   2  14      970.80      962.04     66.11 o 
  -4   2  14      186.81      173.54     13.56 o 
  -3   2  14      154.77      153.70     12.82 o 
  -2   2  14     3273.80     3325.12    226.50 o 
  -1   2  14     2330.20     2566.53    160.09 o 
   0   2  14     3129.65     3297.63    208.80 o 
   1   2  14      157.62      138.33     24.84 o 
   2   2  14      312.13       22.10    156.09 o 
   3   2  14        0.59       12.49    152.29 o 
   4   2  14        1.38       29.02    163.45 o 
   5   2  14      407.43       14.64    172.92 o 
   6   2  14      241.08       17.80    151.04 o 
  -8   3  14      362.98      366.25     25.32 o 
  -7   3  14      394.99      397.24     28.14 o 
  -6   3  14     1012.58     1031.34     70.79 o 
  -5   3  14        0.23        0.00      4.33 o 
  -4   3  14      450.03      486.34     34.70 o 
  -3   3  14     3689.39     3623.62    204.19 o 
  -2   3  14       49.56       46.80      5.50 o 
  -1   3  14     2868.85     2965.68    168.49 o 
   0   3  14       43.06       41.34      5.50 o 
   1   3  14       51.67       53.09     12.41 o 
   2   3  14      539.34       15.59    145.08 o 
   3   3  14       14.91       36.23     18.51 o 
   4   3  14      151.85        0.00    159.94 o 
   5   3  14        7.93       29.90    171.23 o 
  -8   4  14        8.81       20.14     10.77 o 
  -7   4  14       12.31        7.12      3.33 o 
  -6   4  14     1436.74     1359.99     77.32 o 
  -5   4  14       50.36       50.01      5.76 o 
  -4   4  14      575.19      545.82     31.59 o 
  -3   4  14      107.06      115.03      8.16 o 
  -2   4  14      946.66      888.55     50.83 o 
  -1   4  14      248.63      252.73     16.04 o 
   0   4  14      245.20      227.23     25.48 o 
   1   4  14       55.64       56.71     14.22 o 
   2   4  14      399.41        0.00    149.92 o 
   3   4  14      613.41       56.13    151.27 o 
   4   4  14      508.64       38.74    178.57 o 
   5   4  14       11.03       15.73    148.17 o 
  -8   5  14       11.52       12.54      7.37 o 
  -7   5  14      461.76      460.81     31.56 o 
  -6   5  14       34.58       42.22      5.99 o 
  -5   5  14     2412.85     2337.88    131.54 o 
  -4   5  14        1.46        9.55      3.84 o 
  -3   5  14       64.35       59.26      5.54 o 
  -2   5  14       35.57       22.68      4.37 o 
  -1   5  14        0.11        3.77      4.12 o 
   0   5  14      352.24      414.09     41.10 o 
   2   5  14      701.56        0.00    163.61 o 
   3   5  14     1758.09        0.00    233.79 o 
   4   5  14      681.67        8.23    169.86 o 
   5   5  14      290.50      109.43    181.10 o 
  -7   6  14       15.74       19.40      5.51 o 
  -6   6  14      481.75      478.86     27.88 o 
  -5   6  14        0.27        0.00      3.55 o 
  -4   6  14       53.90       53.39      5.45 o 
  -3   6  14        1.57        0.99      3.50 o 
  -2   6  14      414.11      410.30     24.86 o 
  -1   6  14      417.36      380.87     43.22 o 
   0   6  14       56.68       63.78     12.04 o 
   1   6  14      915.60      930.21     56.16 o 
   2   6  14      850.00      965.80     58.99 o 
   3   6  14      261.78       27.19    164.45 o 
   4   6  14        0.68       15.47     22.16 o 
   5   6  14      100.55       14.57    175.13 o 
  -7   7  14      123.71      116.96     24.93 o 
  -6   7  14      161.65      165.09     10.93 o 
  -5   7  14        4.95        5.44      3.92 o 
  -4   7  14        6.08        2.95      3.67 o 
  -3   7  14      283.46      299.05     18.14 o 
  -2   7  14      212.41      213.06     13.71 o 
  -1   7  14     2401.95     2607.69    148.23 o 
   0   7  14      443.94      418.83     48.59 o 
   1   7  14      432.32      494.74     61.36 o 
   2   7  14      191.34      248.44     43.76 o 
   3   7  14      143.39      151.46     74.63 o 
   4   7  14      204.80      205.32     83.75 o 
   5   7  14      841.09       17.98    199.45 o 
  -7   8  14      226.01      225.86     16.59 o 
  -6   8  14       40.16       26.48      6.68 o 
  -5   8  14       92.08       90.94      7.28 o 
  -4   8  14       10.08        6.82      4.00 o 
  -3   8  14      191.71      206.22     13.14 o 
  -2   8  14      301.15      300.00     17.01 o 
  -1   8  14       35.29       25.94      5.35 o 
   0   8  14       96.27      135.39     20.40 o 
   1   8  14      115.93      114.41     12.88 o 
   2   8  14       73.45       83.20     12.61 o 
   3   8  14       35.25       47.48     19.46 o 
   4   8  14      130.75       49.33     24.54 o 
  -7   9  14        2.70        8.94      5.37 o 
  -6   9  14       35.79       23.91      5.51 o 
  -5   9  14      649.67      629.13     33.62 o 
  -4   9  14       19.67       17.94      4.75 o 
  -3   9  14       87.74       79.20      6.94 o 
  -2   9  14      121.66      136.88     10.74 o 
  -1   9  14       12.82       11.38      4.60 o 
   0   9  14       97.01       98.80      8.92 o 
   1   9  14      488.05      499.92     62.43 o 
   2   9  14       14.15       18.40      6.79 o 
   3   9  14      119.39      136.04     35.47 o 
   4   9  14      386.05        0.00    184.11 o 
  -6  10  14      390.08      383.92     21.22 o 
  -5  10  14       14.95        8.12      6.80 o 
  -4  10  14       25.25       35.28      4.95 o 
  -3  10  14     1758.69     1729.67    101.97 o 
  -2  10  14      270.68      265.91     15.62 o 
  -1  10  14       35.35       35.81      5.74 o 
   0  10  14      699.54      747.68     45.55 o 
   1  10  14      294.49      362.00     41.57 o 
   2  10  14      128.79      146.07     23.26 o 
   3  10  14      193.06      245.61    108.86 o 
   4  10  14       69.94       18.69     23.71 o 
  -6  11  14      385.19      386.53     21.57 o 
  -5  11  14      190.57      177.02     11.43 o 
  -4  11  14       28.27       31.44      5.16 o 
  -3  11  14       73.20       74.27      6.96 o 
  -2  11  14       65.84       81.87      8.35 o 
  -1  11  14       30.66       15.46      5.25 o 
   0  11  14      835.17      873.18     93.49 o 
   1  11  14       38.21       34.08      6.47 o 
   2  11  14       26.33       24.68      6.62 o 
   3  11  14        1.82        3.60     20.61 o 
  -5  12  14        2.92        7.40      4.19 o 
  -4  12  14      439.47      432.97     24.23 o 
  -3  12  14      198.78      196.22     12.54 o 
  -2  12  14      240.79      288.68     21.21 o 
  -1  12  14      187.07      204.69     18.67 o 
   0  12  14      419.73      411.49     50.56 o 
   1  12  14      216.91      279.48     26.27 o 
   2  12  14      223.73      251.05     17.47 o 
   3  12  14       17.11        0.00     26.23 o 
  -4  13  14      290.23      265.15     15.88 o 
  -3  13  14       48.93       53.41      9.25 o 
  -2  13  14        5.92        6.58      6.80 o 
  -1  13  14      322.32      356.41     47.74 o 
   0  13  14       79.46       98.91      9.66 o 
   1  13  14        0.16        3.75      5.63 o 
   2  13  14       74.27       68.48      8.48 o 
  -4  14  14      438.14      489.64     27.46 o 
  -3  14  14      348.23      353.55     20.68 o 
  -2  14  14       73.50       73.15     11.70 o 
  -1  14  14        5.48        8.88      5.87 o 
   0  14  14      395.02      485.00     30.63 o 
   1  14  14       54.45       46.10      7.80 o 
  -2  15  14      138.02      133.55     11.52 o 
  -1  15  14      267.76      302.63     20.69 o 
   0  15  14       84.25       94.90      9.93 o 
  -7   1  15       50.50       44.96     15.16 o 
  -6   1  15      238.24      228.79     17.54 o 
  -5   1  15      649.57      624.22     43.95 o 
  -4   1  15       45.79       53.81      7.98 o 
  -3   1  15       49.99       31.33     13.96 o 
  -2   1  15        6.24        3.19      5.64 o 
  -1   1  15       22.44       25.81      5.40 o 
   0   1  15     1480.11     1567.34    100.93 o 
   1   1  15      999.30     1184.26     62.96 o 
   2   1  15       93.87      149.37     71.88 o 
   3   1  15      639.27        0.00    161.19 o 
   4   1  15        5.80        0.00    159.48 o 
   5   1  15      134.62        4.98    169.99 o 
  -7   2  15       76.83       61.67      6.98 o 
  -6   2  15      298.56      294.36     21.89 o 
  -5   2  15       14.27       10.64      6.08 o 
  -4   2  15      538.41      543.17     38.53 o 
  -3   2  15      917.82      902.88     62.37 o 
  -2   2  15      674.70      731.45     42.67 o 
  -1   2  15      199.41      209.95     15.43 o 
   0   2  15       51.69       60.88      9.21 o 
   1   2  15       94.82       87.38     28.68 o 
   2   2  15      947.07       17.53    171.65 o 
   3   2  15      192.92        8.69    154.80 o 
   4   2  15      116.82        0.00    157.00 o 
   5   2  15       22.36        0.00    167.43 o 
  -7   3  15       18.51       25.47      6.43 o 
  -6   3  15      404.23      434.92     25.89 o 
  -5   3  15      378.94      365.43     22.22 o 
  -4   3  15      154.13      131.63     10.71 o 
  -3   3  15     2267.99     2428.47    136.32 o 
  -2   3  15       16.60       10.97      5.18 o 
  -1   3  15     1836.12     1927.04    108.10 o 
   0   3  15      227.83      210.76     38.50 o 
   1   3  15      507.18        0.00    147.01 o 
   2   3  15       11.95       23.20     11.49 o 
   3   3  15        9.49       28.30     16.66 o 
   4   3  15      369.32        0.00    151.26 o 
   5   3  15      248.86        0.00    172.93 o 
  -7   4  15       18.91       13.92      3.78 o 
  -6   4  15        0.18        0.77      3.98 o 
  -5   4  15      934.07      968.41     55.37 o 
  -4   4  15     1775.57     1816.67    103.23 o 
  -3   4  15        2.78        6.26      4.26 o 
  -2   4  15     1331.43     1424.86     80.82 o 
  -1   4  15        2.13        4.25      4.00 o 
   0   4  15     2366.81     2635.16    147.77 o 
   1   4  15      731.08        0.00    153.66 o 
   2   4  15       60.14       87.21     26.03 o 
   3   4  15        1.18       28.38     18.20 o 
   4   4  15       52.46      114.91     45.51 o 
   5   4  15      231.96        0.00    165.58 o 
  -7   5  15      187.36      181.44     14.40 o 
  -6   5  15      192.21      203.63     12.94 o 
  -5   5  15        8.69       22.24      5.10 o 
  -4   5  15        7.92       16.96      5.70 o 
  -3   5  15       79.23       64.62      6.57 o 
  -2   5  15      513.56      541.93     31.31 o 
  -1   5  15       11.32       13.29      4.36 o 
   0   5  15        2.98        4.61      8.40 o 
   1   5  15       15.89        6.26      5.95 o 
   2   5  15       65.56       44.48      8.05 o 
   3   5  15      401.97       15.54    170.52 o 
   4   5  15        0.83        2.68     19.02 o 
  -7   6  15       11.92       14.81      3.76 o 
  -6   6  15      592.45      566.22     33.35 o 
  -5   6  15       69.35       70.96      6.54 o 
  -4   6  15      222.79      212.52     13.77 o 
  -3   6  15       44.89       35.95      5.13 o 
  -2   6  15        2.46        4.67      4.30 o 
  -1   6  15      385.09      357.71     22.10 o 
   0   6  15      469.90      496.66     60.69 o 
   1   6  15     1033.25     1126.49     68.82 o 
   3   6  15       91.00      104.01     51.79 o 
   4   6  15      695.80       28.85    180.20 o 
  -7   7  15      576.72      591.66     34.61 o 
  -6   7  15      121.30      121.41      8.85 o 
  -5   7  15      163.11      151.24     10.54 o 
  -4   7  15       15.31        8.32      4.21 o 
  -3   7  15      360.79      388.83     23.02 o 
  -2   7  15      272.24      257.43     16.61 o 
  -1   7  15       98.34      109.92      9.44 o 
   0   7  15     1190.43     1365.02     81.62 o 
   1   7  15      267.05      269.18     29.63 o 
   2   7  15      784.96      830.89     51.49 o 
   3   7  15      682.54        0.00    157.91 o 
   4   7  15      166.88      208.53     93.35 o 
  -6   8  15      162.20      158.12     10.60 o 
  -5   8  15      605.22      676.34     39.13 o 
  -4   8  15      171.72      176.26     11.91 o 
  -3   8  15      132.44      118.36     15.55 o 
  -2   8  15     1610.79     1651.16     86.32 o 
  -1   8  15      395.41      392.52     22.10 o 
   0   8  15      979.05     1038.31     62.37 o 
   1   8  15     1089.79     1257.72     74.85 o 
   2   8  15      193.63      229.89     31.28 o 
   3   8  15      232.85        0.00    174.34 o 
   4   8  15      153.83      216.14    109.44 o 
  -6   9  15       29.90       33.86      8.02 o 
  -5   9  15        2.90        2.60      4.04 o 
  -4   9  15     1224.64     1290.45     68.25 o 
  -3   9  15     1258.15     1302.51     69.06 o 
  -2   9  15       52.43       48.70      8.38 o 
  -1   9  15     2384.46     2708.83    153.89 o 
   0   9  15     1642.02     1748.51    103.53 o 
   1   9  15        1.57        2.15      5.43 o 
   2   9  15       99.22       95.47     16.08 o 
   3   9  15       41.45       63.36     27.67 o 
  -5  10  15       28.70       18.44      7.91 o 
  -4  10  15      257.01      261.18     15.49 o 
  -3  10  15       89.53      115.72      8.80 o 
  -2  10  15     1039.76     1058.30     56.38 o 
  -1  10  15     1269.00     1422.17     75.04 o 
   0  10  15        9.18        8.19      5.15 o 
   1  10  15      390.34      424.79     46.81 o 
   2  10  15      677.91      913.06     74.42 o 
   3  10  15        0.05        8.11     25.33 o 
  -5  11  15      213.36      206.81     13.00 o 
  -4  11  15       86.99       75.01      6.94 o 
  -3  11  15       15.03        5.12      4.70 o 
  -2  11  15      188.02      183.03     11.92 o 
  -1  11  15        8.07       11.05      5.11 o 
   0  11  15       79.41      100.96     17.92 o 
   1  11  15      180.42      192.88     31.66 o 
   2  11  15      200.33      183.79     23.09 o 
  -4  12  15      262.73      273.79     16.38 o 
  -3  12  15      122.38      127.77     12.20 o 
  -2  12  15        2.16        3.74      4.68 o 
  -1  12  15        7.75        9.34      5.13 o 
   0  12  15       98.20       99.21     15.83 o 
   1  12  15       36.58       48.30     12.10 o 
   2  12  15       92.07      128.79     20.78 o 
  -3  13  15      538.14      574.64     31.90 o 
  -2  13  15       15.12       13.27      5.32 o 
  -1  13  15      442.02      456.06     51.02 o 
   0  13  15       16.96       11.17      6.37 o 
   1  13  15      323.44      360.43     23.71 o 
  -1  14  15       69.86       79.34     13.13 o 
  -7   0  16       19.66       13.56      7.98 o 
  -6   0  16      272.53      243.37     30.32 o 
  -5   0  16      240.81      242.57     29.52 o 
  -4   0  16      777.97      802.71     91.76 o 
  -3   0  16      186.06      123.68     18.35 o 
  -2   0  16       93.27      114.10     17.55 o 
  -1   0  16     3629.76     3752.63    410.13 o 
   0   0  16     2580.14     2756.55    208.18 o 
   1   0  16      335.90      369.05     92.06 o 
   3   0  16     1046.53       15.16    251.35 o 
   4   0  16      259.03        0.00    253.74 o 
  -7   1  16       53.17       57.24      7.60 o 
  -6   1  16      602.50      636.82     51.34 o 
  -5   1  16      147.44      133.11     21.14 o 
  -4   1  16     1122.24     1179.84     93.66 o 
  -3   1  16      178.48      213.01     20.35 o 
  -2   1  16     1005.02     1003.84     80.12 o 
  -1   1  16        0.30        2.24      5.16 o 
   0   1  16      462.69      563.68     36.60 o 
   1   1  16     1438.62     1724.78     92.53 o 
   2   1  16      664.01       10.96    175.67 o 
   3   1  16      710.43        5.78    179.10 o 
   4   1  16       80.64        5.75    182.85 o 
  -7   2  16       37.15       36.68      9.40 o 
  -6   2  16       27.29       38.99      6.66 o 
  -5   2  16     1510.42     1521.08    120.74 o 
  -4   2  16      516.44      527.50     37.87 o 
  -3   2  16      161.21      128.62      9.58 o 
  -2   2  16      765.71      763.25     49.63 o 
  -1   2  16      186.06      212.70     16.36 o 
   0   2  16      547.96      580.85     38.13 o 
   1   2  16       20.80        7.18      7.50 o 
   2   2  16       16.56       22.98      7.83 o 
   3   2  16      301.30       44.10    179.32 o 
   4   2  16       14.55        0.00    173.95 o 
  -7   3  16        1.83        4.17      3.94 o 
  -6   3  16      633.11      646.10     37.92 o 
  -5   3  16      288.49      320.36     19.73 o 
  -4   3  16      305.90      321.06     19.98 o 
  -3   3  16      194.49      215.56     14.27 o 
  -2   3  16      230.24      220.85     14.36 o 
  -1   3  16      145.87      163.74     11.44 o 
   0   3  16       92.39       97.05      9.80 o 
   1   3  16      515.63      668.15    103.65 o 
   2   3  16      172.73      169.20     22.23 o 
   3   3  16      427.94       22.34    175.82 o 
   4   3  16      184.19      265.11    108.94 o 
  -7   4  16      354.46      345.71     21.10 o 
  -6   4  16       47.78       46.09      5.39 o 
  -5   4  16      117.75      123.21      9.05 o 
  -4   4  16      654.28      694.37     40.81 o 
  -3   4  16        4.11        7.14      4.38 o 
  -2   4  16       94.52       89.27      7.85 o 
  -1   4  16      894.99     1004.13     57.34 o 
   0   4  16       52.71       62.73     14.65 o 
   1   4  16       55.31       63.32     16.43 o 
   2   4  16      834.41       74.21    267.30 o 
   3   4  16      109.39      173.10     86.69 o 
   4   4  16      718.02        2.97    175.29 o 
  -6   5  16      302.86      307.67     18.86 o 
  -5   5  16      725.20      753.05     43.27 o 
  -4   5  16      326.85      336.94     20.40 o 
  -3   5  16      769.23      812.56     46.96 o 
  -2   5  16       23.94       31.53      5.64 o 
  -1   5  16       27.89       12.51      5.09 o 
   0   5  16      171.87      215.15     26.41 o 
   1   5  16      650.72        0.00    211.45 o 
   2   5  16      111.31      144.39     36.78 o 
   3   5  16      819.81        6.29    170.62 o 
   4   5  16       67.72       90.96     39.49 o 
  -6   6  16       54.47       46.10      5.58 o 
  -5   6  16      429.66      434.38     25.94 o 
  -4   6  16       47.74       40.51     12.78 o 
  -3   6  16      186.71      210.00     13.91 o 
  -2   6  16        2.92        1.12      4.42 o 
  -1   6  16      830.92      895.68     52.07 o 
   0   6  16      271.88      249.77     31.60 o 
   1   6  16      317.03      334.23     46.49 o 
   2   6  16      210.29      241.10     48.29 o 
   3   6  16      205.45       67.62    205.80 o 
  -6   7  16      248.24      240.98     18.89 o 
  -5   7  16        1.36        6.98      4.90 o 
  -4   7  16      229.86      258.58     16.78 o 
  -3   7  16      303.30      359.36     21.97 o 
  -2   7  16      784.15      831.19     48.45 o 
  -1   7  16      650.21      730.77     42.98 o 
   0   7  16      216.21      205.68     16.30 o 
   1   7  16      269.07      332.80     43.73 o 
   2   7  16      370.11      407.33     87.01 o 
   3   7  16       54.07      147.49     70.50 o 
  -6   8  16      207.62      210.85     13.85 o 
  -5   8  16      198.46      207.13     13.85 o 
  -4   8  16       12.53        8.84      6.45 o 
  -3   8  16        6.62        6.99      4.76 o 
  -2   8  16      116.77      117.18      8.91 o 
  -1   8  16      274.57      304.72     17.99 o 
   0   8  16      220.36      262.70     28.10 o 
   1   8  16      134.57      166.90     19.72 o 
   2   8  16        2.21        0.81      5.95 o 
   3   8  16       45.45       44.40     25.32 o 
  -5   9  16       33.00       38.26      8.45 o 
  -4   9  16       68.02       61.58      6.40 o 
  -3   9  16      559.75      566.12     30.96 o 
  -2   9  16       49.87       50.91      8.79 o 
  -1   9  16        7.95        8.22      5.29 o 
   0   9  16       46.35       46.52      6.78 o 
   1   9  16      128.40      126.65     18.45 o 
   2   9  16      106.45      124.11     17.11 o 
  -5  10  16        5.15        0.00      4.23 o 
  -4  10  16      611.12      578.28     31.50 o 
  -3  10  16      119.71      112.99      8.94 o 
  -2  10  16      748.23      817.34     43.84 o 
  -1  10  16      203.35      244.32     15.03 o 
   0  10  16       17.23        5.37     10.87 o 
   1  10  16       56.46       69.30     12.99 o 
   2  10  16       91.71      116.07     14.80 o 
  -4  11  16        8.83        9.20      4.67 o 
  -3  11  16       32.58       27.01      7.09 o 
  -2  11  16        2.28        0.00      4.78 o 
  -1  11  16       55.97       59.41      7.85 o 
   0  11  16      428.70      452.13     53.01 o 
   1  11  16      570.75      706.71     85.40 o 
  -3  12  16        0.16        0.00      4.88 o 
  -2  12  16       48.97       34.40      5.93 o 
  -1  12  16       23.35       12.99     13.30 o 
   0  12  16      734.34      845.99     88.95 o 
  -6   1  17       23.19       29.72      7.04 o 
  -5   1  17      161.62      153.17     14.94 o 
  -4   1  17       42.63       21.29      7.04 o 
  -3   1  17      193.72      198.15     22.34 o 
  -2   1  17        7.40        6.45      5.03 o 
  -1   1  17      380.09      417.49     28.47 o 
   0   1  17        4.97       10.71      5.75 o 
   1   1  17     1515.93     1743.07     96.08 o 
   2   1  17      444.72      602.09     96.35 o 
   3   1  17       36.98       21.68    181.09 o 
  -6   2  17       55.31       64.45     12.64 o 
  -5   2  17      340.09      342.48     40.29 o 
  -4   2  17        1.78        3.89      6.47 o 
  -3   2  17      125.47      104.19      9.34 o 
  -2   2  17       19.36       18.01      5.49 o 
  -1   2  17        5.38        0.75      5.16 o 
   0   2  17      270.12      331.66     23.57 o 
   1   2  17      195.65      214.33     26.94 o 
   2   2  17      127.41      174.69     33.38 o 
   3   2  17       27.32        0.00    177.76 o 
  -6   3  17      255.22      232.80     14.98 o 
  -5   3  17      361.54      398.59     24.16 o 
  -4   3  17      141.05      172.30     12.13 o 
  -3   3  17     1641.67     1749.31    109.53 o 
  -2   3  17       85.61       81.08     11.52 o 
  -1   3  17       58.44       49.93      9.11 o 
   0   3  17        9.70        3.20      5.95 o 
   1   3  17        3.54        2.37      5.60 o 
   2   3  17       62.62       85.17     21.02 o 
   3   3  17       39.36       22.92     18.25 o 
  -6   4  17      456.70      487.44     29.00 o 
  -5   4  17        2.51        7.49      4.61 o 
  -4   4  17      937.41      951.01     54.61 o 
  -3   4  17        1.26        4.69      4.60 o 
  -2   4  17      409.01      391.11     23.64 o 
  -1   4  17       19.99       21.00      6.15 o 
   0   4  17       89.80      128.57     12.62 o 
   1   4  17      145.75      211.02     37.55 o 
   2   4  17       44.71       52.02     17.68 o 
   3   4  17       68.72      121.59     61.20 o 
  -6   5  17      288.14      318.11     19.56 o 
  -5   5  17      206.53      201.07     13.61 o 
  -4   5  17       14.00       14.42      5.02 o 
  -3   5  17        0.82        4.06      4.53 o 
  -2   5  17       26.11       21.95      5.33 o 
  -1   5  17      624.41      638.57     37.74 o 
   0   5  17      675.70      783.71     51.16 o 
   1   5  17      400.92      582.16     81.77 o 
   2   5  17       82.35       89.15     14.14 o 
   3   5  17      285.48      341.99    114.84 o 
  -5   6  17        6.05        5.29      4.83 o 
  -4   6  17       28.34       37.34      5.75 o 
  -3   6  17      114.74      116.17      9.28 o 
  -2   6  17        2.76        0.00      4.99 o 
  -1   6  17      131.27      110.64     11.71 o 
   0   6  17      637.90      721.55     82.40 o 
   1   6  17       39.56       55.46      8.74 o 
  -5   7  17       67.42       71.74      7.24 o 
  -4   7  17        2.28        1.05      4.83 o 
  -3   7  17      438.48      425.89     25.75 o 
  -2   7  17      835.40      888.83     51.56 o 
  -1   7  17      361.34      421.21     25.77 o 
   0   7  17      445.82      502.83     45.08 o 
   1   7  17      353.64      402.34     54.52 o 
   2   7  17      123.63      179.95     37.43 o 
  -5   8  17      902.11     1001.35     57.83 o 
  -4   8  17     1412.39     1471.19     92.20 o 
  -3   8  17      305.96      359.88     22.32 o 
  -2   8  17      343.71      352.84     22.84 o 
  -1   8  17      767.21      884.82     47.41 o 
   0   8  17       21.93       23.78      5.72 o 
   1   8  17        3.41        3.64      5.99 o 
   2   8  17      106.28      101.79     24.19 o 
  -4   9  17       94.82       94.14      7.99 o 
  -3   9  17     1203.59     1301.55     68.98 o 
  -2   9  17      759.15      846.11     45.50 o 
  -1   9  17       20.66        7.32      5.47 o 
   0   9  17      195.35      214.28     27.33 o 
   1   9  17       19.90       23.44      7.71 o 
  -3  10  17        0.42        2.40      5.19 o 
  -2  10  17        0.18        7.99      5.42 o 
  -1  10  17      388.12      433.42     24.84 o 
   0  10  17      201.42      262.86     35.14 o 
  -1  11  17       68.32       88.16      8.36 o 
  -5   0  18       58.45       45.48     11.97 o 
  -4   0  18       69.01       42.29     11.97 o 
  -3   0  18      137.15      133.25     19.95 o 
  -2   0  18     1328.99     1496.11    166.77 o 
  -1   0  18      120.43      162.19     18.35 o 
   0   0  18     1507.86     1938.50    143.79 o 
   1   0  18       36.07       53.92      9.77 o 
   2   0  18      295.77        0.00    267.30 o 
  -5   1  18      801.65      821.19     66.29 o 
  -4   1  18        0.13       16.46     16.76 o 
  -3   1  18       40.94       40.11      8.73 o 
  -2   1  18      415.72      392.73     26.80 o 
  -1   1  18     1372.13     1664.81    104.17 o 
   0   1  18       15.09       13.71      7.14 o 
   1   1  18      129.63      166.03     11.60 o 
   2   1  18      333.80       67.68    213.43 o 
  -5   2  18       70.14       65.45      7.46 o 
  -4   2  18     1266.07     1348.00     85.31 o 
  -3   2  18      286.79      272.55     19.60 o 
  -2   2  18        0.84        0.28      5.36 o 
  -1   2  18      588.37      679.60     44.55 o 
   0   2  18        1.00       10.77      6.21 o 
   1   2  18      156.14      217.04     30.56 o 
   2   2  18       74.42       68.89     25.76 o 
  -5   3  18      249.07      270.04     18.81 o 
  -4   3  18        0.24        0.27      4.46 o 
  -3   3  18       63.28       96.98     12.50 o 
  -2   3  18      202.85      207.29     15.76 o 
  -1   3  18      131.83      117.56     11.91 o 
   0   3  18      562.27      733.11     47.79 o 
   1   3  18       33.36       28.27      7.48 o 
   2   3  18      190.43        0.00    179.55 o 
  -5   4  18        5.58        4.80      4.77 o 
  -4   4  18      197.78      213.87     17.51 o 
  -3   4  18       34.85       26.55      5.86 o 
  -2   4  18      213.38      247.28     17.93 o 
  -1   4  18      602.68      666.92     43.03 o 
   0   4  18      242.35      313.58     21.85 o 
   1   4  18       55.21      115.44     21.77 o 
   2   4  18      287.28       53.03    186.69 o 
  -5   5  18        5.71        2.03      4.64 o 
  -4   5  18       26.07       28.35      5.66 o 
  -3   5  18      369.35      370.03     22.79 o 
  -2   5  18       18.92       10.63      5.56 o 
  -1   5  18      387.38      450.26     29.53 o 
   0   5  18      231.20      260.52     19.27 o 
   1   5  18      558.18      802.56     53.31 o 
   2   5  18      189.96      302.38     64.72 o 
  -4   6  18      292.78      306.37     19.53 o 
  -3   6  18      163.83      169.51     15.30 o 
  -2   6  18      466.37      511.21     30.67 o 
  -1   6  18      230.48      303.65     19.75 o 
   0   6  18      509.37      592.87     39.05 o 
   1   6  18        8.75       13.56     20.04 o 
  -4   7  18       25.34       33.37      6.10 o 
  -3   7  18      252.85      334.50     21.15 o 
  -2   7  18      779.30      850.45     50.02 o 
  -1   7  18       53.00       76.33      7.83 o 
   0   7  18       83.09       95.71      8.39 o 
   1   7  18      813.71      985.76     66.10 o 
  -3   8  18        1.94       13.35      5.87 o 
  -2   8  18       13.92        6.31      5.19 o 
  -1   8  18       87.26       98.72     14.66 o 
   0   8  18        5.93        1.13      5.35 o 
  -4   1  19       15.87       41.63      8.73 o 
  -3   1  19      682.12      760.63     49.77 o 
  -2   1  19      242.44      264.49     19.45 o 
  -1   1  19      253.18      271.79     17.38 o 
   0   1  19      146.78      166.87     11.89 o 
   1   1  19      106.09      115.58      9.94 o 
  -4   2  19        7.71       21.52     11.47 o 
  -3   2  19       16.38       10.10      9.72 o 
  -2   2  19      312.88      349.63     24.49 o 
  -1   2  19      142.90      187.03     16.66 o 
   0   2  19      113.58      123.60     12.53 o 
   1   2  19       57.98       60.33     15.69 o 
  -4   3  19        1.15        9.39      5.60 o 
  -3   3  19      313.15      327.75     22.97 o 
  -2   3  19      271.42      315.94     22.18 o 
  -1   3  19      153.08      169.83     13.58 o 
   0   3  19        0.03        3.02      5.98 o 
  -3   4  19       13.47       17.33      5.65 o 
  -2   4  19       42.48       68.63      8.54 o 
  -1   4  19      108.89      175.72     17.16 o 
   0   4  19       67.26       79.50      9.32 o 
  -3   5  19       10.27       14.65      5.56 o 
  -2   5  19      137.66      131.99     10.91 o 
  -1   5  19       30.77       67.00     12.23 o 
   0   5  19      105.82      144.23     12.98 o 
                                                 
